# Supplementary material for: A transcriptome-wide association study of uterine fibroids to identify potential genetic markers and toxic chemicals
Source: PLoS One. 2022 Sep 29;17(9):e0274879. doi: 10.1371/journal.pone.0274879 (PMC9521910; doi:10.1371/journal.pone.0274879)
Supplement: S1 Table — (XLSX) [file pone.0274879.s005.xlsx]

## Sheet: Supplementary Table 1
S1 Table. Every TWAS association from the eight tissue panels.
PANEL	Gene	CHR	Gene.Start	Gene.End	HSQ	BEST.GWAS.ID	BEST.GWAS.Z	EQTL.ID	EQTL.R2	EQTL.Z	EQTL.GWAS.Z	NSNP	NWGT	MODEL	MODELCV.R2	MODELCV.PV	TWAS.Z	TWAS.P
Brain_Hypothalamus	AIFM2	10	71857979	71892690	0.442	rs4746936	2.66	rs10762345	0.28195	-5.87	1.837	728	6	lasso	0.32	1.2e-10	-1.25599	0.20912
Brain_Hypothalamus	MRPL43	10	102729215	102747123	0.319	rs10786634	2.39	rs3740484	0.15954	5.14	-0.202	420	4	lasso	0.18	3.7e-06	-0.40555	0.68508
Brain_Hypothalamus	GSTO2	10	106028631	106064703	0.22	rs9420907	6.07	rs1865926	0.13726	-5.11	-0.501	424	3	lasso	0.14	4.2e-05	0.30715	0.75873
Brain_Hypothalamus	SEC61A2	10	12171636	12211720	0.343	rs4357603	2.78	rs4469792	0.00603	3.59	1.38	527	527	blup	0.086	0.0013	0.87857	0.37964
Brain_Hypothalamus	CWF19L1	10	101992055	102027437	0.554	rs11190327	-3.22	rs10883447	0.37239	6.68	0.519	401	28	enet	0.44	5.9e-15	-0.27542	0.78299
Brain_Hypothalamus	FAM21A	10	51827648	51893269	0.744	rs2574952	-2.52	rs2338050	0.51899	-7.48	-0.324	262	1	top1	0.52	1.3e-18	0.324	0.74594
Brain_Hypothalamus	DNMBP	10	101635334	101769676	0.152	rs11190327	-3.22	rs7084921	0.02278	3.88	1.097	436	436	blup	0.074	0.0027	-0.47838	0.63238
Brain_Hypothalamus	TRDMT1	10	17184253	17244053	0.247	rs11598853	2.32	rs11254413	0.00553	-4.08	1.834	653	653	blup	0.13	9.5e-05	-0.26782	0.78884
Brain_Hypothalamus	LHPP	10	126150403	126306457	0.237	rs7914368	-2.6	rs17635335	0.04455	-3.82	-1.645	475	475	blup	0.11	0.00038	1.35634	0.17499
Brain_Hypothalamus	MTPAP	10	30598730	30663377	0.458	rs1754239	-3.34	rs3105626	0.0662	-4.02	-0.663	600	7	lasso	0.16	1.3e-05	1.47372	0.14056
Brain_Hypothalamus	PITRM1	10	3179920	3215003	0.488	rs9423464	-2.85	rs9423506	0.20663	-5.71	0.509	732	9	lasso	0.25	3.5e-08	-0.23319	0.81562
Brain_Hypothalamus	PYROXD2	10	100143322	100174941	0.387	rs526465	2.35	rs4400721	0.16888	5.58	-0.699	494	1	top1	0.17	6.5e-06	-0.699	0.48455
Brain_Hypothalamus	WDR11	10	122610722	122669036	0.514	rs4575197	-2.66	rs3758510	0.2286	-5.52	-0.746	643	1	top1	0.23	1.1e-07	0.746	0.45567
Brain_Hypothalamus	MASTL	10	27444196	27475853	0.322	rs11015253	2.64	rs7091128	0.17897	-4.58	0.172	456	1	top1	0.18	3.4e-06	-0.172	0.86344
Brain_Hypothalamus	MRC1	10	18098352	18200091	0.717	rs7893618	3.01	rs532813	0.40428	6.6	-0.094	382	1	top1	0.4	1.1e-13	-0.094	0.92511
Brain_Hypothalamus	ANXA11	10	81910645	81965328	0.38	rs12414728	-2.71	rs3748242	0.18805	-4.71	0.725	450	1	top1	0.19	1.8e-06	-0.725	0.46845
Brain_Hypothalamus	CHST3	10	73724123	73773322	0.405	rs11599279	3.12	rs7905774	-0.00948	-3.14	1.528	566	566	blup	0.00054	0.31	0.10852	0.91359
Brain_Hypothalamus	SLC25A16	10	70237756	70287231	0.306	rs12219699	-3.06	rs12219699	0.11589	5.38	-3.065	402	8	lasso	0.12	0.00014	-3.02587	0.00248
Brain_Hypothalamus	SFTPD	10	81697496	81742370	0.351	rs7087728	-2.63	rs927452	0.17144	-5.14	0.426	305	305	blup	0.2	9.7e-07	-1.18854	0.23462
Brain_Hypothalamus	ACTR1A	10	104238986	104262482	0.129	rs12765135	-2.52	rs5870	0.12275	4.17	0.342	331	1	top1	0.12	0.00013	0.342	0.73235
Brain_Hypothalamus	TMEM180	10	104221149	104236802	0.358	rs12765135	-2.52	rs1056744	0.33879	6.48	-0.07	336	6	lasso	0.34	1.9e-11	-0.03824	0.96949
Brain_Hypothalamus	CYP2C8	10	96796530	96829254	0.195	rs4918929	2.8	rs2071426	-0.00766	3.69	0.036	492	492	blup	0.06	0.0062	0.49542	0.6203
Brain_Hypothalamus	ASCC1	10	73856278	73976892	0.223	rs3000969	2.84	rs1245543	0.07576	-4.22	-1.408	429	4	lasso	0.12	0.00013	1.60675	0.10811
Brain_Hypothalamus	ADAMTS14	10	72432559	72522197	0.464	rs6480474	-3.13	rs11596281	0.24445	-5.27	-1.559	682	1	top1	0.24	3.7e-08	1.559	0.119
Brain_Hypothalamus	USP6NL	10	11495945	11639716	0.518	rs4357603	2.78	rs7908725	-0.0085	-3.67	-0.255	520	12	lasso	0.046	0.015	0.87324	0.38253
Brain_Hypothalamus	FRA10AC1	10	95427640	95462329	0.452	rs10882380	2.66	rs12772131	0.16101	5.45	0.838	530	7	lasso	0.32	1e-10	1.23897	0.21536
Brain_Hypothalamus	MTG1	10	135207598	135234169	0.594	rs4838694	3.57	rs7083614	0.35309	6.76	1.232	342	6	lasso	0.37	2e-12	1.21055	0.22607
Brain_Hypothalamus	GFRA1	10	117816444	118032979	0.455	rs4262646	2.8	rs7909371	-0.0011	3.08	0.411	534	41	enet	0.016	0.1	-0.07126	0.94319
Brain_Hypothalamus	PDZD8	10	119040000	119134978	0.256	rs703419	-2.78	rs2153714	0.06163	-3.82	0.925	540	1	top1	0.062	0.0057	-0.925	0.35497
Brain_Hypothalamus	CASP7	10	115438942	115490662	0.524	rs7088233	-3.05	rs3121478	0.13903	5.46	0.126	600	33	enet	0.26	8.9e-09	-0.38034	0.70369
Brain_Hypothalamus	C10orf32	10	104613980	104624718	0.442	rs12765135	-2.52	rs9527	0.28283	-5.74	1.271	343	63	enet	0.34	3.2e-11	-1.38139	0.16716
Brain_Hypothalamus	NUDT13	10	74870217	74891586	0.268	rs3000969	2.84	rs3736278	0.11263	-5.64	-1.112	219	19	lasso	0.23	1.3e-07	1.17428	0.24028
Brain_Hypothalamus	DDIT4	10	74033678	74035794	0.154	rs3000969	2.84	rs4746108	0.00565	3.52	1.399	391	391	blup	0.025	0.055	2.31747	0.02048
Brain_Hypothalamus	CSGALNACT2	10	43633934	43680756	0.525	rs1879314	-2.46	rs2257767	0.40148	7.15	0.476	390	29	enet	0.45	1e-15	0.58235	0.56033
Brain_Hypothalamus	MGMT	10	131265448	131566271	0.371	rs12355059	-2.82	rs1008982	0.16741	-4.99	0.053	597	4	lasso	0.22	2.1e-07	-0.0206	0.98357
Brain_Hypothalamus	MORN4	10	99374310	99393344	0.531	rs1417006	-2.76	rs3814555	0.16894	-5.1	2.29	477	477	blup	0.2	1e-06	-2.13509	0.03275
Brain_Hypothalamus	AGAP8	10	51224681	51252947	0.815	rs717721	2.46	rs7922121	0.27724	5.83	-0.768	187	12	lasso	0.34	2.3e-11	0.45416	0.64971
Brain_Hypothalamus	ZNF25	10	38238500	38265561	0.238	rs200932	2	rs1208660	0.10717	4.43	-0.053	279	279	blup	0.14	4e-05	-0.00851	0.99321
Brain_Hypothalamus	CTGLF12P	10	49217898	49239729	0.512	rs11101282	2.39	rs769009	0.17863	-4.96	-0.726	168	168	blup	0.25	1.8e-08	1.42587	0.15391
Brain_Hypothalamus	CCNYL2	10	42903616	42967688	0.251	rs7093301	-2.38	rs2505880	0.10999	5.05	0.276	242	242	blup	0.14	3.4e-05	0.3357	0.7371
Brain_Hypothalamus	C10orf107	10	63422719	63526524	0.347	rs2650706	-2.91	rs12781009	0.15618	5.3	0.112	426	12	enet	0.19	1.7e-06	-0.52932	0.59658
Brain_Hypothalamus	SFXN4	10	120900425	120925179	0.714	rs4642993	2.75	rs10749291	0.53021	7.8	-0.007	485	1	top1	0.53	3.8e-19	-0.007	0.99441
Brain_Hypothalamus	PTPN20B	10	48736874	48827966	0.306	rs1902719	-2.17	rs4306241	0.03248	-3.77	0.886	177	12	enet	0.071	0.0032	-0.61888	0.53599
Brain_Hypothalamus	NUTM2A	10	88985205	88996665	0.262	rs4934263	-2.76	rs11202308	0.15312	-4.56	1.112	271	1	top1	0.15	1.8e-05	-1.112	0.26614
Brain_Hypothalamus	IFIT1	10	91152303	91163745	0.285	rs7083405	-2.92	rs10887946	0.12234	-4.18	-0.136	576	1	top1	0.12	0.00013	0.136	0.89182
Brain_Hypothalamus	LINC00839	10	42970991	42990784	0.293	rs7093301	-2.38	rs2505822	0.14502	4.92	0.761	241	5	lasso	0.18	3.3e-06	0.74357	0.45714
Brain_Hypothalamus	CYP26C1	10	94821021	94828454	0.265	rs787650	2.44	rs11187247	-0.00663	3.59	0.827	532	34	enet	0.06	0.0064	-0.23679	0.81282
Brain_Hypothalamus	AGAP4	10	46321042	46349323	0.322	rs11239535	1.7	rs7074524	0.18102	-5.23	-1.517	122	17	enet	0.23	8.1e-08	0.90017	0.36803
Brain_Hypothalamus	JAKMIP3	10	133918175	133998313	0.754	rs4320884	-2.59	rs7096456	0.26463	6.05	0.736	493	14	lasso	0.27	8.2e-09	0.90398	0.36601
Brain_Hypothalamus	ASAH2	10	51942538	52008370	0.728	rs2574952	-2.52	rs4497350	0.3333	-6.04	0.053	323	16	lasso	0.35	1.2e-11	-0.58297	0.55992
Brain_Hypothalamus	UROS	10	127477146	127511817	0.538	rs17727885	-2.66	rs1571278	0.43128	-7.22	0.188	591	4	lasso	0.48	6.8e-17	-0.19294	0.84701
Brain_Hypothalamus	BLOC1S2	10	102033713	102046469	0.579	rs11190327	-3.22	rs7912400	0.34966	-6.68	0.962	410	12	lasso	0.38	1.2e-12	-0.8782	0.37984
Brain_Hypothalamus	ZNF33B	10	43084555	43090042	0.17	rs7093301	-2.38	rs12261168	0.03266	-3.71	1.103	287	8	lasso	0.039	0.024	-0.76384	0.44496
Brain_Hypothalamus	METTL10	10	126436718	126480439	0.268	rs1152677	3.81	rs10901808	0.0619	3.94	-1.134	560	5	lasso	0.076	0.0024	-1.54005	0.12355
Brain_Hypothalamus	RBM20	10	112404155	112599227	0.473	rs4918534	-3.63	rs7080762	0.01649	3.76	-0.549	464	29	enet	0.049	0.013	1.44797	0.14762
Brain_Hypothalamus	ASAH2B	10	52499078	52576255	0.475	rs2574952	-2.52	rs4256922	0.17008	5.45	-0.615	465	4	lasso	0.31	2.2e-10	-1.00735	0.31377
Brain_Hypothalamus	BMS1P5	10	48901102	48950972	0.264	rs11204227	-1.92	rs11204276	0.06012	-4.27	-1.418	142	20	enet	0.12	0.00021	1.69215	0.09062
Brain_Hypothalamus	AGAP7	10	51464162	51486327	0.485	rs3849145	2.08	rs10740051	0.28489	5.7	-1.965	70	11	lasso	0.29	1.6e-09	-1.54821	0.12157
Brain_Hypothalamus	ADARB2-AS1	10	1568832	1599179	0.586	rs12411802	2.67	rs12267329	0.03802	-4.04	-0.314	716	716	blup	0.13	9.4e-05	0.53169	0.59494
Brain_Hypothalamus	AS3MT	10	104629273	104661656	0.381	rs12765135	-2.52	rs7096169	0.24578	-5.93	0.018	343	9	lasso	0.29	1e-09	-0.35316	0.72397
Brain_Hypothalamus	RP11-313J2.1	10	42827314	42863422	0.569	rs11528468	1.42	rs2489685	0.31036	-7.2	-0.921	191	4	lasso	0.45	1.5e-15	0.87151	0.38347
Brain_Hypothalamus	RP11-371A19.2	10	23632894	23634110	0.344	rs34651706	2.91	rs4636559	0.02359	-3.49	-0.769	354	354	blup	0.045	0.016	0.0449	0.96419
Brain_Hypothalamus	PTCHD3P1	10	29698331	29776674	0.455	rs7901884	-3.16	rs10082484	0.33022	5.98	0.534	718	1	top1	0.33	5.8e-11	0.534	0.59334
Brain_Hypothalamus	TMEM72-AS1	10	45306472	45455137	0.298	rs1963172	-2.96	rs4948643	0.03625	3.54	0.459	465	465	blup	0.071	0.0032	1.08264	0.27897
Brain_Hypothalamus	SFTA1P	10	10826400	10836943	0.425	rs1034101	2.98	rs7085561	0.22688	-5.52	-0.704	645	8	lasso	0.28	3.5e-09	0.19215	0.84763
Brain_Hypothalamus	SLC39A12-AS1	10	18290715	18299491	0.343	rs7893618	3.01	rs2357790	0.1219	4.95	-0.074	417	417	blup	0.14	3.4e-05	-0.37085	0.71075
Brain_Hypothalamus	RP11-258F22.1	10	38064299	38073059	0.191	rs200932	2	rs17575387	0.18837	-5.04	-0.196	312	1	top1	0.19	1.8e-06	0.196	0.84461
Brain_Hypothalamus	RP11-500G22.2	10	123687827	123711480	0.508	rs10788213	3.46	rs6585776	0.14927	-4.98	-0.159	634	1	top1	0.15	2.3e-05	0.159	0.87367
Brain_Hypothalamus	RP11-127L20.3	10	106083127	106086762	0.397	rs9420907	6.07	rs10491046	0.22324	-6.02	-0.261	433	10	lasso	0.29	1.1e-09	0.21081	0.83303
Brain_Hypothalamus	NUTM2E	10	81601114	81610632	0.505	rs4980079	-3	rs1650187	0.18399	5.83	1.135	315	8	enet	0.28	2.2e-09	1.26286	0.20664
Brain_Hypothalamus	TNKS2-AS1	10	93542596	93558048	0.513	rs12264143	-2.36	rs7073486	0.34979	6.29	-0.929	305	5	lasso	0.43	1.4e-14	-0.65819	0.51042
Brain_Hypothalamus	TMEM254-AS1	10	81806616	81838668	0.383	rs7087728	-2.63	rs3824727	0.0859	4.8	-0.237	346	6	lasso	0.16	1.2e-05	-0.46099	0.64481
Brain_Hypothalamus	RP11-564C4.6	10	52415727	52420232	0.49	rs2574952	-2.52	rs4935734	0.14231	-5.67	-1.497	439	8	lasso	0.2	6.6e-07	1.8328	0.06683
Brain_Hypothalamus	LINC00865	10	91589267	91600618	0.626	rs17129616	-2.95	rs3740040	0.41371	6.86	-0.299	496	26	enet	0.42	2.6e-14	-0.46179	0.64423
Brain_Hypothalamus	RP11-324I22.2	10	35508822	35519526	0.259	rs657039	-2.35	rs2474528	0.12011	4.81	1.105	312	312	blup	0.18	3.2e-06	1.51639	0.12942
Brain_Hypothalamus	RP11-140A10.3	10	133994729	133999466	0.341	rs11146456	-3.16	rs2818409	0.20605	5.3	-0.559	464	11	enet	0.23	1.4e-07	-0.2042	0.83819
Brain_Hypothalamus	EIF2S2P3	10	94428502	94429500	0.334	rs6583859	2.17	rs7911264	0.10686	-4.27	1.464	391	13	lasso	0.2	1.1e-06	0.61005	0.54183
Brain_Hypothalamus	HMGB3P5	10	112210387	112210998	0.314	rs4918534	-3.63	rs7072547	0.04515	3.73	-0.035	425	425	blup	0.049	0.013	0.28659	0.77443
Brain_Hypothalamus	RP11-499P20.2	10	18802044	18834489	0.371	rs17682889	-2.6	rs10828851	0.0094	3.73	0.621	600	600	blup	0.062	0.0055	0.26822	0.78853
Brain_Hypothalamus	MBL1P	10	81664654	81710092	0.324	rs4980079	-3	rs1983775	0.09719	4.97	-0.996	308	14	enet	0.21	4.3e-07	-1.01001	0.31249
Brain_Hypothalamus	BMS1P7	10	49256241	49268060	0.388	rs11101282	2.39	rs769008	0.16442	-4.5	-0.682	200	1	top1	0.16	8.8e-06	0.682	0.49524
Brain_Hypothalamus	RP13-439H18.4	10	134898748	134900201	0.449	rs4838694	3.57	rs7070794	0.00404	-3.39	-1.777	449	38	enet	0.019	0.084	1.44413	0.1487
Brain_Hypothalamus	AL022344.7	10	43246626	43247593	0.291	rs7093301	-2.38	rs7088902	-0.00867	-2.85	0.254	351	351	blup	0.035	0.029	-0.89337	0.37166
Brain_Hypothalamus	RP11-724N1.1	10	104674342	104675161	0.234	rs4918001	2.4	rs10883759	0.0265	4.1	-0.41	338	338	blup	0.18	2.4e-06	-0.85669	0.39162
Brain_Hypothalamus	RP11-508N22.12	10	38426265	38433327	0.408	rs200932	2	rs7897675	0.11541	-4.98	-0.159	220	6	lasso	0.23	9.4e-08	0.59214	0.55375
Brain_Hypothalamus	RP11-508N22.13	10	38438896	38439221	0.157	rs200932	2	rs17660144	0.17267	-4.43	1.088	216	1	top1	0.17	5.1e-06	-1.088	0.2766
Brain_Hypothalamus	RP11-479G22.8	10	33176189	33178239	0.347	rs4934871	-3.01	rs1541135	0.16195	-5.12	0.779	449	4	lasso	0.17	6.8e-06	-0.18655	0.85201
Brain_Hypothalamus	ZNF195	11	3360491	3400448	0.292	rs4414209	2.75	rs6578341	0.23174	-5.13	-0.657	412	1	top1	0.23	9.2e-08	0.657	0.51118
Brain_Hypothalamus	PIK3C2A	11	17099335	17229530	0.294	rs7129919	2.44	rs1557765	0.01221	3.12	-0.514	539	1	top1	0.012	0.13	-0.514	0.60725
Brain_Hypothalamus	CD6	11	60739115	60787849	0.452	rs3016176	2.51	rs11230563	0.35008	-6.26	-1.126	383	1	top1	0.35	1.2e-11	1.126	0.26017
Brain_Hypothalamus	POLA2	11	65029233	65073060	0.219	rs2458298	2.57	rs2670908	-0.00137	3.43	2.186	333	333	blup	0.039	0.024	1.5991	0.1098
Brain_Hypothalamus	MRE11A	11	94152895	94226072	0.431	rs11020691	2.44	rs535801	0.33236	6.04	-1.104	439	1	top1	0.33	4.9e-11	-1.104	0.26959
Brain_Hypothalamus	NR1H3	11	47269851	47290396	0.16	rs7930612	2.26	rs901746	0.01821	3.87	0.637	296	296	blup	0.074	0.0027	-0.477	0.63339
Brain_Hypothalamus	QSER1	11	32914724	33014862	0.307	rs2418910	6.56	rs7944318	0.06913	-4.34	-2.058	327	327	blup	0.1	0.0004	1.0843	0.27825
Brain_Hypothalamus	SCT	11	626431	627143	0.404	rs532483	-7.16	rs7108216	0.00352	3.84	-1.119	468	22	enet	0.042	0.02	-1.449	0.14734
Brain_Hypothalamus	GSTP1	11	67351066	67354131	0.43	rs11603798	-2.47	rs4930431	0.19148	-5.42	0.926	258	25	enet	0.25	2e-08	-1.0894	0.276
Brain_Hypothalamus	FOLH1	11	49168187	49230222	0.108	rs7927440	-1.86	rs1846289	0.02664	3.62	-0.194	168	168	blup	0.081	0.0018	-0.2785	0.78066
Brain_Hypothalamus	SF3B2	11	65818200	65836779	0.227	rs1785639	-3.38	rs2452680	0.09413	-3.92	-0.64	357	1	top1	0.094	0.00077	0.64	0.52217
Brain_Hypothalamus	GANAB	11	62392298	62414104	0.231	rs4963331	-2.94	rs2513039	-0.0034	3.16	-0.615	366	366	blup	0.046	0.015	-1.2634	0.20646
Brain_Hypothalamus	SNX15	11	64794880	64808044	0.177	rs2458298	2.57	rs562590	0.03552	-4.31	2.486	334	14	enet	0.062	0.0056	-1.3685	0.17115
Brain_Hypothalamus	FOXRED1	11	126139040	126148026	0.361	rs1060542	2.82	rs574198	0.11046	-5.02	0.878	651	5	lasso	0.17	6.6e-06	-0.8858	0.37573
Brain_Hypothalamus	HPX	11	6452279	6463847	0.365	rs2555141	3.36	rs2035675	0.22514	-5.56	0.759	650	8	lasso	0.24	7.2e-08	-0.3888	0.69745
Brain_Hypothalamus	ACCS	11	44087475	44105764	0.626	rs357917	2.97	rs10838235	0.11025	-5.64	0.143	532	7	lasso	0.31	4.1e-10	-0.7704	0.44105
Brain_Hypothalamus	SLC22A18	11	2921021	2946476	0.244	rs9971622	-2.64	rs450208	0.07143	4.49	0.166	484	9	enet	0.12	0.00014	0.3859	0.69956
Brain_Hypothalamus	SLC35F2	11	107661717	107799019	0.455	rs1800056	8.24	rs4753821	0.23715	5.22	-0.715	407	1	top1	0.24	6.3e-08	-0.715	0.47461
Brain_Hypothalamus	GTF2H1	11	18343842	18388591	0.316	rs1975777	2.45	rs4150615	0.13937	-4.55	-0.697	439	1	top1	0.14	4.4e-05	0.697	0.4858
Brain_Hypothalamus	SNX19	11	130745331	130786404	0.551	rs11222379	2.86	rs3751039	0.26938	-6.24	1.468	642	1	top1	0.27	6.1e-09	-1.468	0.1421
Brain_Hypothalamus	FSHB	11	30252563	30256808	0.255	rs11031006	-5.55	rs518357	0.18652	4.93	-2.479	385	1	top1	0.19	2e-06	-2.479	0.01318
Brain_Hypothalamus	AMPD3	11	10329860	10529126	0.517	rs12789511	-2.78	rs11042830	0.09284	4.83	-0.169	494	16	enet	0.17	7.3e-06	-0.0737	0.94126
Brain_Hypothalamus	TIMM10	11	57295936	57298276	0.257	rs4938854	2.9	rs2848634	0.12256	4.9	-0.475	377	3	lasso	0.13	6.3e-05	-0.643	0.5202
Brain_Hypothalamus	ACRV1	11	125541417	125551018	0.34	rs559262	-2.65	rs548597	0.14107	-4.28	-0.495	548	1	top1	0.14	4e-05	0.495	0.6206
Brain_Hypothalamus	MYO7A	11	76839310	76926284	0.57	rs7941134	3.97	rs11237053	-0.00737	3.68	-1.404	423	6	enet	0.019	0.081	-1.0757	0.28207
Brain_Hypothalamus	ANKRD42	11	82904837	82967141	0.229	rs10751085	-2.96	rs513438	0.00846	3.76	0.937	405	405	blup	0.067	0.0041	0.6924	0.48869
Brain_Hypothalamus	CCDC90B	11	82970139	82997170	0.213	rs10751085	-2.96	rs673021	0.08221	-4.47	1.023	393	393	blup	0.11	0.00029	-1.5192	0.12872
Brain_Hypothalamus	NARS2	11	78147007	78285919	0.426	rs619587	-2.71	rs10501429	0.09103	-4.53	-1.129	455	38	enet	0.13	0.0001	1.4273	0.1535
Brain_Hypothalamus	SIRT3	11	215458	236431	0.327	rs532483	-7.16	rs4980335	0.012	-4.24	-0.945	294	294	blup	0.054	0.0094	2.0083	0.04461
Brain_Hypothalamus	ATHL1	11	289138	296107	0.555	rs532483	-7.16	rs1060819	0.27523	-5.66	1.48	317	4	lasso	0.37	2.9e-12	-2.2329	0.02556
Brain_Hypothalamus	GAS2	11	22688129	22834601	0.369	rs922571	-2.17	rs2593676	-0.00284	3.23	-1.83	394	394	blup	0.032	0.036	-0.4372	0.66197
Brain_Hypothalamus	HSD17B12	11	43577986	43878160	0.683	rs11555640	2.12	rs1061810	0.43949	-6.89	1.349	504	15	lasso	0.47	2.6e-16	-0.4728	0.63633
Brain_Hypothalamus	APIP	11	34874641	34938046	0.743	rs2732552	-5.69	rs1117050	0.56635	7.77	-0.621	690	1	top1	0.57	5.5e-21	-0.621	0.5346
Brain_Hypothalamus	SLC43A1	11	57252007	57283259	0.18	rs4938854	2.9	rs10750861	0.09306	4.17	-1.121	370	12	enet	0.1	0.00053	-0.8332	0.40475
Brain_Hypothalamus	CCDC82	11	96085933	96123087	0.586	rs3016513	-3.15	rs11021552	0.40046	6.5	-0.463	474	1	top1	0.4	1.6e-13	-0.463	0.64336
Brain_Hypothalamus	INTS4	11	77589803	77705724	0.223	rs2034501	-2.5	rs2051484	0.15015	4.18	1.463	351	1	top1	0.15	2.2e-05	1.463	0.14347
Brain_Hypothalamus	TTC12	11	113185251	113254266	0.717	rs2212449	3.04	rs4438071	0.272	-6.6	0.473	527	9	lasso	0.53	3.8e-19	-0.4122	0.68016
Brain_Hypothalamus	TRPT1	11	63991355	63993342	0.29	rs876064	3.16	rs599549	0.27793	-5.57	-1.143	343	1	top1	0.28	3.3e-09	1.143	0.25304
Brain_Hypothalamus	NUDT22	11	63993413	63997749	0.213	rs876064	3.16	rs4980508	-0.00903	-3.58	0.729	343	343	blup	0.0027	0.26	-0.9961	0.31921
Brain_Hypothalamus	TMEM218	11	124966398	124981659	0.395	rs686567	2.91	rs7030	0.02665	3.87	0.686	494	1	top1	0.027	0.051	0.686	0.49271
Brain_Hypothalamus	NDUFC2	11	77779398	77791265	0.231	rs2034501	-2.5	rs1470711	0.03724	3.97	0.729	363	363	blup	0.087	0.0012	0.5146	0.60686
Brain_Hypothalamus	ALG8	11	77811982	77850706	0.231	rs2034501	-2.5	rs10793289	0.06288	3.99	0.227	343	1	top1	0.063	0.0053	0.227	0.82042
Brain_Hypothalamus	MPZL3	11	118097409	118123065	0.329	rs3087563	-3.44	rs10790248	0.21553	-4.92	-0.993	542	1	top1	0.22	2.8e-07	0.993	0.32071
Brain_Hypothalamus	VPS11	11	118938410	118952688	0.517	rs2510143	3.36	rs7127212	0.21438	-5.95	-0.013	381	25	enet	0.29	1.2e-09	-0.3588	0.71974
Brain_Hypothalamus	ASRGL1	11	62104920	62160882	0.429	rs174583	2.84	rs2513071	0.29059	5.85	-0.324	428	1	top1	0.29	1.3e-09	-0.324	0.74594
Brain_Hypothalamus	CEP57	11	95523129	95565857	0.289	rs3016513	-3.15	rs9651554	-0.00145	3.88	-1.937	617	617	blup	0.057	0.0075	-0.8964	0.37005
Brain_Hypothalamus	XRRA1	11	74518784	74660245	0.765	rs1944620	4.14	rs2119028	0.71229	8.72	2.576	458	1	top1	0.71	2.2e-30	2.576	0.01
Brain_Hypothalamus	TMPRSS5	11	113558272	113577095	0.713	rs10488695	3.1	rs4938050	0.52557	7.59	-1.058	559	1	top1	0.53	6.4e-19	-1.058	0.29006
Brain_Hypothalamus	SAAL1	11	18091482	18127638	0.426	rs1975777	2.45	rs7942794	0.08516	-5.04	2.401	429	16	enet	0.21	4e-07	-2.172	0.02985
Brain_Hypothalamus	LDHC	11	18433854	18473605	0.773	rs1975777	2.45	rs2643856	0.43832	7.4	0.774	446	20	enet	0.46	7.4e-16	0.8824	0.37756
Brain_Hypothalamus	LDHAL6A	11	18477371	18501147	0.454	rs1975777	2.45	rs7938977	0.34363	6.3	-0.236	433	1	top1	0.34	2e-11	-0.236	0.81343
Brain_Hypothalamus	MS4A14	11	60163775	60185161	0.274	rs569225	-2.79	rs3829247	0.17786	-5.53	1.358	459	5	lasso	0.23	1.1e-07	-1.2835	0.19933
Brain_Hypothalamus	RRM1	11	4115937	4160106	0.279	rs4365044	-3.54	rs10835719	0.00464	3.95	-0.006	509	509	blup	0.074	0.0027	0.4211	0.67365
Brain_Hypothalamus	USP47	11	11862970	11980870	0.335	rs2896587	-3.88	rs897360	0.0308	4.22	-2.699	838	6	lasso	0.082	0.0016	-2.7843	0.00536
Brain_Hypothalamus	NFRKB	11	129733531	129765485	0.484	rs4937509	-2.78	rs1940114	0.02175	-4.36	0.782	462	462	blup	0.12	0.0002	-1.8803	0.06006
Brain_Hypothalamus	SNX32	11	65601112	65621172	0.477	rs1785639	-3.38	rs11227332	0.36948	6.36	2.349	349	1	top1	0.37	2.3e-12	2.349	0.01882
Brain_Hypothalamus	RELA	11	65421067	65430565	0.254	rs630303	3.37	rs509303	-0.00946	-3.34	-0.238	341	341	blup	0.018	0.088	0.0803	0.93603
Brain_Hypothalamus	KCNK7	11	65360326	65363467	0.192	rs630303	3.37	rs10750763	0.08188	-4.51	2	348	12	enet	0.14	5.4e-05	-1.2022	0.2293
Brain_Hypothalamus	MRPL11	11	66202546	66234209	0.212	rs1785639	-3.38	rs526200	0.00561	-3.56	0.462	282	282	blup	0.023	0.064	-1.1149	0.26488
Brain_Hypothalamus	DEAF1	11	644233	706594	0.373	rs532483	-7.16	rs7126455	0.07691	-3.84	0.554	466	466	blup	0.08	0.0018	-0.4391	0.66058
Brain_Hypothalamus	TMEM80	11	695533	705028	0.526	rs532483	-7.16	rs11246262	0.38842	-6.58	1.658	476	8	lasso	0.4	2.5e-13	-1.8011	0.07168
Brain_Hypothalamus	AP006621.1	11	780117	780755	0.797	rs1474480	-3.1	rs12224894	0.49763	7.66	-0.566	421	10	lasso	0.58	6.7e-22	-0.7715	0.44043
Brain_Hypothalamus	C11orf54	11	93475129	93497915	0.297	rs4753443	2.64	rs11020505	0.23482	5.31	0.292	409	18	enet	0.25	2.5e-08	0.0883	0.92967
Brain_Hypothalamus	SIGIRR	11	405716	417397	0.355	rs532483	-7.16	rs35828848	0.28047	-5.61	-0.138	373	1	top1	0.28	2.7e-09	0.138	0.89024
Brain_Hypothalamus	PSMD13	11	236546	252981	0.476	rs532483	-7.16	rs3825075	0.37316	6.74	2.989	294	1	top1	0.37	1.7e-12	2.989	0.0028
Brain_Hypothalamus	CCDC84	11	118868852	118886421	0.186	rs2510143	3.36	rs4938619	0.01172	3.69	-0.144	380	380	blup	0.079	0.0019	-0.2176	0.82773
Brain_Hypothalamus	TMEM216	11	61159159	61166335	0.559	rs174556	3.37	rs3019198	0.09108	4.57	0.13	374	374	blup	0.13	7.4e-05	0.231	0.81733
Brain_Hypothalamus	KCTD21	11	77882295	77899857	0.363	rs2034501	-2.5	rs977978	0.16708	5.28	0.098	350	1	top1	0.17	7.4e-06	0.098	0.92193
Brain_Hypothalamus	OR10D1P	11	124029128	124030063	0.154	rs686567	2.91	rs10750262	-0.00949	-3.72	0.373	576	576	blup	0.043	0.018	-0.3393	0.73442
Brain_Hypothalamus	LINC00610	11	36290834	36294909	0.366	rs12364237	3.21	rs7128260	0.11743	-4.04	0.863	606	1	top1	0.12	0.00018	-0.863	0.38814
Brain_Hypothalamus	TRAPPC4	11	118889401	118896164	0.501	rs2510143	3.36	rs569	0.42818	6.75	-0.335	384	1	top1	0.43	1.3e-14	-0.335	0.73763
Brain_Hypothalamus	MRPL21	11	68658744	68671303	0.753	rs2924674	2.43	rs636049	0.375	-7.12	0.067	408	10	lasso	0.46	9.7e-16	-0.3498	0.72652
Brain_Hypothalamus	BCO2	11	112046190	112095422	0.57	rs1589869	3.35	rs10891337	0.24377	-5.75	-0.27	387	27	enet	0.25	1.9e-08	-0.2552	0.79855
Brain_Hypothalamus	RP11-707M1.1	11	49580098	49831971	0.2	rs11040488	2.14	rs10501325	0.08048	3.83	-0.722	213	23	enet	0.098	0.0006	-1.7152	0.08631
Brain_Hypothalamus	CTD-2210P24.4	11	45792983	45793909	0.283	rs1488665	2.97	rs11038651	0.09694	3.9	-0.463	399	399	blup	0.14	3.5e-05	-1.3006	0.19338
Brain_Hypothalamus	PTPRCAP	11	67202981	67205518	0.402	rs11603798	-2.47	rs10274	0.29004	-6.14	1.511	241	1	top1	0.29	1.3e-09	-1.511	0.13079
Brain_Hypothalamus	STARD10	11	72465774	72504726	0.299	rs12417247	3.11	rs3862794	0.02579	4.43	0.045	341	341	blup	0.1	0.00045	-0.3722	0.70978
Brain_Hypothalamus	SMTNL1	11	57308979	57318108	0.476	rs4938854	2.9	rs2729373	0.32843	6.25	-0.535	378	13	enet	0.35	1.6e-11	-0.6015	0.54751
Brain_Hypothalamus	TSSC2	11	3402191	3430208	0.528	rs4414209	2.75	rs7931660	0.09973	3.99	-0.35	411	14	lasso	0.12	0.00012	-0.181	0.85634
Brain_Hypothalamus	DOC2GP	11	67380124	67383728	0.262	rs11603798	-2.47	rs4930461	-0.00904	-3.28	1.465	261	261	blup	0.032	0.035	-0.6418	0.52103
Brain_Hypothalamus	KRTAP5-AS1	11	1592583	1620414	0.58	rs7950787	2.42	rs10768561	0.51667	7.49	0.321	400	1	top1	0.52	1.7e-18	0.321	0.74821
Brain_Hypothalamus	RP11-693N9.2	11	104772276	104789800	0.274	rs17383466	-3.06	rs7942166	0.01101	3.22	-0.137	344	344	blup	0.04	0.022	-0.1426	0.88664
Brain_Hypothalamus	RP11-147I3.1	11	74587331	74631067	0.565	rs1944620	4.14	rs2119028	0.33563	-6.26	2.576	457	14	lasso	0.38	1.1e-12	-2.6907	0.00713
Brain_Hypothalamus	RP4-710M3.1	11	30389695	30390193	0.241	rs11031006	-5.55	rs930321	0.10475	-4.49	-2.946	399	5	lasso	0.17	5.6e-06	2.585	0.00974
Brain_Hypothalamus	IFITM10	11	1753640	1771821	0.353	rs7950787	2.42	rs4752763	0.00228	-3.45	-0.417	449	449	blup	0.034	0.032	0.2288	0.81902
Brain_Hypothalamus	RP11-425L10.1	11	46450163	46450700	0.16	rs10838599	2.18	rs1489192	0.01969	-3.25	-0.032	238	238	blup	0.038	0.025	1.1822	0.23713
Brain_Hypothalamus	RP11-179A16.1	11	81590893	82429124	0.344	rs11233206	3	rs17144197	0.20774	4.92	0.145	440	1	top1	0.21	4.8e-07	0.145	0.88471
Brain_Hypothalamus	RAB30-AS1	11	82783108	82817621	0.373	rs11233206	3	rs11601610	0.04538	4.1	-0.277	425	37	enet	0.17	5.8e-06	0.0347	0.97229
Brain_Hypothalamus	KCTD21-AS1	11	77850817	77886369	0.516	rs2034501	-2.5	rs977978	0.40919	-6.79	0.098	343	1	top1	0.41	7.3e-14	-0.098	0.92193
Brain_Hypothalamus	RP11-685M7.3	11	10830844	10844478	0.417	rs12789511	-2.78	rs2655097	0.00662	-4.09	-0.034	696	8	lasso	0.13	5.9e-05	-0.5832	0.55976
Brain_Hypothalamus	RP11-469N6.1	11	134605490	134633704	0.52	rs7123717	-3.36	rs12288121	0.26791	5.99	-0.595	568	7	lasso	0.3	7.3e-10	-1.0298	0.30311
Brain_Hypothalamus	RP11-430H10.1	11	45376922	45387672	0.498	rs1488665	2.97	rs6485621	0.17104	-5.5	0.744	517	3	lasso	0.35	8.2e-12	-0.5358	0.59207
Brain_Hypothalamus	AP5B1	11	65543364	65548273	0.317	rs630303	3.37	rs11227229	0.0938	-3.77	-0.211	334	334	blup	0.11	0.00038	0.6911	0.48949
Brain_Hypothalamus	RP11-738O11.13	11	55635045	55642013	0.239	rs11227763	-1.53	rs7112815	0.05016	4.11	0.789	407	407	blup	0.12	0.00015	0.5828	0.56002
Brain_Hypothalamus	AP003068.23	11	64945077	64949157	0.492	rs2458298	2.57	rs2271448	0.3163	-5.89	1.173	330	8	lasso	0.32	1.7e-10	-0.9708	0.33166
Brain_Hypothalamus	RP11-7I15.4	11	77733979	77734767	0.405	rs2034501	-2.5	rs10793269	0.13241	-4.69	0.634	350	10	enet	0.22	2.4e-07	-1.1355	0.25615
Brain_Hypothalamus	RP11-660L16.2	11	71159720	71163203	0.681	rs2919708	-3.52	rs12791871	0.54643	-7.86	-0.045	365	12	enet	0.57	2.8e-21	0.2859	0.77492
Brain_Hypothalamus	RP11-109L13.1	11	117006244	117009298	0.538	rs2071522	-2.54	rs7107152	0.32306	6.71	-0.587	542	3	lasso	0.35	1.8e-11	-0.6118	0.54066
Brain_Hypothalamus	TMEM9B-AS1	11	8986321	8999074	0.573	rs1980428	-2.77	rs3815991	0.24731	5.7	1.428	359	1	top1	0.25	3e-08	1.428	0.15329
Brain_Hypothalamus	RP11-529A4.12	11	89785005	89786904	0.371	rs578174	-2.41	rs12417707	0.09337	-4.16	0.801	240	1	top1	0.093	0.0008	-0.801	0.42313
Brain_Hypothalamus	KRTAP5-9	11	71259466	71260653	0.466	rs2919708	-3.52	rs11234027	0.35139	6.31	-0.687	361	1	top1	0.35	1e-11	-0.687	0.49208
Brain_Hypothalamus	AP000442.1	11	59383902	59407334	0.174	rs569225	-2.79	rs17597092	0.17486	4.58	-1.451	342	1	top1	0.17	4.4e-06	-1.451	0.14678
Brain_Hypothalamus	RP11-358N4.3	11	89519113	89521006	0.241	rs317150	2.5	rs2000789	0.02013	3.55	0.661	200	200	blup	0.082	0.0016	0.3696	0.7117
Brain_Hypothalamus	TRIM51DP	11	49896497	49898190	0.203	rs11245624	2.44	rs7928714	0.06705	-4.44	0.352	224	31	enet	0.12	0.00012	-0.7521	0.45202
Brain_Hypothalamus	AP003068.18	11	64941588	64943941	0.296	rs2458298	2.57	rs3953797	0.15977	-4.42	0.913	329	1	top1	0.16	1.2e-05	-0.913	0.36124
Brain_Hypothalamus	AP006621.5	11	777578	784297	0.503	rs1474480	-3.1	rs4963153	0.23807	5.85	-0.551	421	12	lasso	0.25	3.5e-08	-0.7203	0.47134
Brain_Hypothalamus	RP11-755F10.1	11	66012311	66013710	0.59	rs1785639	-3.38	rs2236652	0.46265	7.05	-2.025	322	1	top1	0.46	4.7e-16	-2.025	0.04287
Brain_Hypothalamus	RP11-326C3.12	11	327171	330122	0.923	rs532483	-7.16	rs7944394	0.34512	6.48	0.167	331	29	enet	0.35	1.6e-11	0.2941	0.76871
Brain_Hypothalamus	RP11-890B15.3	11	130736149	130740142	0.377	rs11222379	2.86	rs2513536	0.08944	4.22	0.27	644	644	blup	0.14	3.3e-05	-1.0296	0.3032
Brain_Hypothalamus	HMBS	11	118955576	118964259	0.324	rs2510143	3.36	rs7127212	0.12813	4.91	-0.013	377	1	top1	0.13	9.1e-05	-0.013	0.98963
Brain_Hypothalamus	AP001877.1	11	95556681	95557336	0.571	rs3016513	-3.15	rs499076	0.19186	5.22	-0.236	626	8	lasso	0.26	1.7e-08	-0.0198	0.98422
Brain_Hypothalamus	RP11-783K16.13	11	64014414	64016966	0.215	rs876064	3.16	rs12794145	0.14389	4.77	-0.606	342	1	top1	0.14	3.3e-05	-0.606	0.54451
Brain_Hypothalamus	CTD-3074O7.12	11	66303369	66305407	0.196	rs1785639	-3.38	rs7950407	0.05896	-3.84	0.688	261	261	blup	0.098	0.00059	-1.416	0.15677
Brain_Hypothalamus	RP11-159N11.4	11	113239299	113239839	0.32	rs2212449	3.04	rs4438071	0.01368	-4.01	0.473	517	517	blup	0.19	1.2e-06	1.1919	0.2333
Brain_Hypothalamus	RP11-326C3.15	11	333192	333688	0.37	rs532483	-7.16	rs7944394	0.02417	4.26	0.167	335	335	blup	0.073	0.0029	-0.3698	0.71155
Brain_Hypothalamus	RP11-110I1.14	11	118935974	118936388	0.262	rs2510143	3.36	rs1784461	0.17639	-4.69	0.292	378	1	top1	0.18	4e-06	-0.292	0.77029
Brain_Hypothalamus	DDX11	12	31226782	31257725	0.928	rs4930939	-2.8	rs4356315	0.645	-8.33	0.323	453	1	top1	0.65	1.3e-25	-0.323	0.7467
Brain_Hypothalamus	LETMD1	12	51441745	51454207	0.272	rs3926616	-3.39	rs7970638	0.0161	3.59	0.264	391	391	blup	0.03	0.041	1.3494	0.17721
Brain_Hypothalamus	FAR2	12	29302036	29488549	0.227	rs2288133	3.1	rs11049885	-0.00936	-3.6	-0.923	558	27	enet	0.058	0.0071	1.3501	0.177
Brain_Hypothalamus	RAPGEF3	12	48128455	48164823	0.408	rs12815706	2.51	rs12422983	0.217	5.26	-1.087	540	8	lasso	0.32	9.6e-11	-1.0772	0.28139
Brain_Hypothalamus	PRDM4	12	108126643	108155049	0.275	rs953826	-2.58	rs11113789	0.00572	3.68	-0.436	466	466	blup	0.051	0.011	-0.4303	0.66701
Brain_Hypothalamus	TSPAN11	12	31079362	31149534	0.338	rs4930939	-2.8	rs11051145	0.251	5.32	-1.287	487	1	top1	0.25	2.4e-08	-1.287	0.19809
Brain_Hypothalamus	AKAP3	12	4724674	4758213	0.656	rs10849124	2.85	rs979877	0.402	-7.01	1.599	695	9	lasso	0.42	2.1e-14	-1.4623	0.14366
Brain_Hypothalamus	DDX55	12	124086646	124104952	0.343	rs28406193	-5.71	rs7306549	0.215	-5.19	-1.006	379	1	top1	0.22	2.9e-07	1.006	0.31442
Brain_Hypothalamus	SLC38A1	12	46576846	46663800	0.259	rs9669403	6.04	rs11534909	0.0636	-3.72	0.563	314	5	lasso	0.091	0.00092	-2.2152	0.02674
Brain_Hypothalamus	MDM1	12	68666223	68726161	0.293	rs3741600	-3.91	rs11570906	0.00544	3.67	3.025	532	532	blup	0.025	0.057	1.4927	0.13553
Brain_Hypothalamus	NUP107	12	69080514	69136785	0.404	rs3741600	-3.91	rs2920022	0.234	-5.29	2.791	530	1	top1	0.23	7.7e-08	-2.791	0.00525
Brain_Hypothalamus	KRR1	12	75890684	75905401	0.4	rs11180347	2.78	rs2279244	0.00297	3.5	0.343	522	22	enet	0.12	0.00013	-0.9401	0.34715
Brain_Hypothalamus	CDCA3	12	6953957	6961230	0.386	rs2091781	-2.57	rs5446	0.128	-4.76	-0.645	226	3	lasso	0.21	3.7e-07	0.1825	0.85523
Brain_Hypothalamus	CHPT1	12	102090725	102137918	0.337	rs1631980	-3.13	rs10778139	0.0223	-3.79	0.38	482	8	lasso	0.023	0.063	-0.0888	0.92926
Brain_Hypothalamus	CCDC77	12	498621	551811	0.552	rs3782851	2.76	rs1541464	0.178	-5.5	0.299	389	389	blup	0.35	9.3e-12	-1.6346	0.10212
Brain_Hypothalamus	CCDC53	12	102406705	102455927	0.138	rs17032243	3.07	rs7310495	0.0473	-3.96	-1.449	453	453	blup	0.054	0.0091	1.6797	0.09301
Brain_Hypothalamus	PYROXD1	12	21590549	21623300	0.274	rs11046171	-2.64	rs6487222	0.24	-5.37	-1.419	553	1	top1	0.24	5.2e-08	1.419	0.1559
Brain_Hypothalamus	ACADS	12	121163538	121177811	0.288	rs3751152	2.07	rs10431384	0.0586	4.65	-1.585	448	27	enet	0.16	1.1e-05	-1.6633	0.09626
Brain_Hypothalamus	TSFM	12	58176372	58201854	0.291	rs2036451	3.32	rs10877013	0.0305	-3.99	0.561	353	29	enet	0.092	0.00086	-0.2209	0.82514
Brain_Hypothalamus	METTL21B	12	58165389	58176324	0.286	rs2036451	3.32	rs10877016	0.44	7.06	0.611	353	5	lasso	0.44	3.5e-15	0.5872	0.5571
Brain_Hypothalamus	HELB	12	66696325	66737423	0.278	rs11176383	-3.59	rs1921013	0.0155	-3.68	0.501	503	12	lasso	0.045	0.016	-0.0506	0.95964
Brain_Hypothalamus	TSPAN8	12	71518865	71835678	0.346	rs10784919	2.65	rs1510937	0.114	-4.68	-0.529	434	434	blup	0.16	1e-05	0.4197	0.67468
Brain_Hypothalamus	YEATS4	12	69753483	69784576	0.65	rs1144949	2.66	rs1456233	0.0536	4.52	0.355	527	23	enet	0.2	8.4e-07	-0.4436	0.65736
Brain_Hypothalamus	GALNT8	12	4829507	4881892	0.469	rs10849124	2.85	rs10849133	0.0396	3.78	-0.448	705	44	enet	0.086	0.0012	-0.7993	0.42413
Brain_Hypothalamus	FKBP11	12	49315742	49319610	0.323	rs4018511	-1.75	rs3825184	0.18	-4.51	-0.856	334	1	top1	0.18	3.1e-06	0.856	0.392
Brain_Hypothalamus	KLRC1	12	10598627	10607284	0.7	rs7294470	2.96	rs7955992	0.395	6.73	1.797	492	1	top1	0.4	2.5e-13	1.797	0.07234
Brain_Hypothalamus	ATP5G2	12	54026510	54071192	0.296	rs6580976	-3.71	rs4759282	0.13	4.88	1.005	420	28	enet	0.14	5e-05	0.4419	0.65855
Brain_Hypothalamus	CDK4	12	58144225	58149796	0.209	rs2036451	3.32	rs1021469	0.113	4.2	0.78	352	1	top1	0.11	0.00024	0.78	0.43539
Brain_Hypothalamus	TFCP2	12	51487446	51566926	0.445	rs3926616	-3.39	rs17125346	0.0403	3.89	1.136	400	400	blup	0.057	0.0074	1.7614	0.07817
Brain_Hypothalamus	ESPL1	12	53662083	53687427	0.249	rs17120257	2.37	rs1976938	0.244	5.27	-0.483	441	1	top1	0.24	3.8e-08	-0.483	0.6291
Brain_Hypothalamus	ALG10	12	34177070	34182629	0.12	rs11052748	-2.38	rs10772109	0.0132	3.29	1.7	233	233	blup	0.053	0.0096	1.9432	0.05199
Brain_Hypothalamus	ETNK1	12	22778009	22843599	0.492	rs260879	-3.24	rs17361720	0.0942	-4.7	1.247	447	447	blup	0.11	0.00027	0.4484	0.65388
Brain_Hypothalamus	ZCRB1	12	42705880	42719920	0.267	rs2406683	-2.73	rs3213989	0.0496	3.92	-0.203	428	8	lasso	0.083	0.0015	-0.4385	0.661
Brain_Hypothalamus	TAPBPL	12	6560885	6575683	0.45	rs4149579	2.8	rs2041387	0.3	6.28	-0.36	423	32	enet	0.38	1.3e-12	-0.6287	0.52951
Brain_Hypothalamus	GLTP	12	110288748	110318293	0.203	rs7314552	-3.82	rs6606743	0.0376	3.75	0.493	351	351	blup	0.055	0.0084	0.0181	0.9856
Brain_Hypothalamus	SUOX	12	56390964	56400425	0.272	rs705703	3.21	rs10876870	0.158	-4.94	1.427	294	1	top1	0.16	1.3e-05	-1.427	0.15358
Brain_Hypothalamus	CERS5	12	50523575	50561288	0.376	rs836177	2.7	rs7138945	0.194	-5.35	-2.054	308	308	blup	0.24	5e-08	1.832	0.06695
Brain_Hypothalamus	LMBR1L	12	49490919	49504681	0.322	rs4018511	-1.75	rs2279596	0.0715	-3.82	-0.733	308	1	top1	0.071	0.0031	0.733	0.46356
Brain_Hypothalamus	IKBIP	12	99007183	99038891	0.353	rs1383132	2.53	rs12581119	0.171	5.27	-0.103	443	5	lasso	0.22	2.4e-07	0.2324	0.8162
Brain_Hypothalamus	MYRFL	12	70219084	70352877	0.276	rs11177946	2.4	rs4512898	0.225	4.96	0.629	549	1	top1	0.22	1.5e-07	0.629	0.52935
Brain_Hypothalamus	XRCC6BP1	12	58335324	58351052	0.5	rs2036451	3.32	rs10877041	0.459	-7.04	2.021	413	1	top1	0.46	7e-16	-2.021	0.04328
Brain_Hypothalamus	TCTN2	12	124155660	124192948	0.404	rs28406193	-5.71	rs12309685	0.265	-5.35	-0.825	390	7	lasso	0.28	3.1e-09	0.9034	0.36629
Brain_Hypothalamus	CLEC12A	12	10124014	10138194	0.374	rs10845074	2.48	rs12578560	0.0757	4.22	-2.027	338	1	top1	0.076	0.0024	-2.027	0.04266
Brain_Hypothalamus	RARG	12	53604354	53626764	0.305	rs4761955	-2.51	rs11170402	-0.00618	-3.47	1.64	465	465	blup	0.077	0.0022	-0.1129	0.91011
Brain_Hypothalamus	ADCY6	12	49159975	49182820	0.239	rs1489107	1.78	rs10875902	-0.00414	3.18	-0.422	350	350	blup	0.096	0.00068	-0.087	0.93064
Brain_Hypothalamus	RP11-218M22.1	12	740057	772493	0.427	rs3782851	2.76	rs2075032	0.285	5.79	-0.034	456	1	top1	0.28	2e-09	-0.034	0.97288
Brain_Hypothalamus	C12orf54	12	48876286	48890295	0.21	rs1489107	1.78	rs2732465	0.0348	-3.87	-1.287	448	12	enet	0.058	0.0072	0.9845	0.32487
Brain_Hypothalamus	ASB8	12	48541571	48574996	0.176	rs11613095	-1.89	rs12306451	0.0395	4.32	0.158	515	515	blup	0.043	0.019	-0.2392	0.81097
Brain_Hypothalamus	DPY19L2	12	63952693	64062629	0.257	rs1566303	-3.32	rs4275676	0.00397	3.89	-0.396	331	331	blup	0.067	0.0042	-1.1095	0.26721
Brain_Hypothalamus	PCED1B	12	47497896	47630443	0.364	rs10492250	4.58	rs855176	0.00606	-3.52	1.15	443	6	lasso	0.027	0.048	-1.3075	0.19105
Brain_Hypothalamus	BBS10	12	76738254	76742222	0.234	rs7316255	-2.5	rs10880028	0.000383	3.11	0.466	435	435	blup	0.065	0.0047	1.2085	0.22684
Brain_Hypothalamus	GLIPR1L2	12	75784850	75826468	0.687	rs11180347	2.78	rs12369556	0.586	-8.33	-1.423	470	1	top1	0.59	4.8e-22	1.423	0.15474
Brain_Hypothalamus	C12orf60	12	14956506	15059520	0.287	rs3748303	2.49	rs11610238	0.241	5.43	-0.559	368	1	top1	0.24	4.7e-08	-0.559	0.57616
Brain_Hypothalamus	NOC4L	12	132628993	132637013	0.5	rs12426418	-2.47	rs11246988	0.0189	3.48	0.569	278	278	blup	0.16	9.1e-06	1.2411	0.21458
Brain_Hypothalamus	DDX51	12	132621139	132628880	0.298	rs12426418	-2.47	rs11831480	0.0918	4.51	-1.819	278	15	enet	0.11	0.00026	-1.3234	0.18569
Brain_Hypothalamus	EP400NL	12	132568828	132613029	0.679	rs12426418	-2.47	rs12426424	0.269	-5.81	-2.291	318	1	top1	0.27	6.2e-09	2.291	0.02196
Brain_Hypothalamus	SLC15A5	12	16341419	16430619	0.392	rs11056758	-2.92	rs2975138	0.105	-4.43	-0.291	390	3	lasso	0.14	4.9e-05	-0.1227	0.90235
Brain_Hypothalamus	RPS26	12	56435637	56438116	0.709	rs705703	3.21	rs10876864	0.571	8.49	1.706	290	16	enet	0.7	9.2e-30	1.5452	0.12229
Brain_Hypothalamus	C12orf73	12	104343980	104359486	0.251	rs10454504	-2.66	rs2629793	0.19	-4.75	-0.848	637	1	top1	0.19	1.6e-06	0.848	0.39644
Brain_Hypothalamus	KLRC2	12	10579453	10594862	0.69	rs7294470	2.96	rs7972757	0.181	5.88	-1.405	494	7	lasso	0.44	5.2e-15	-1.6225	0.1047
Brain_Hypothalamus	KLRC3	12	10564911	10573194	0.358	rs7294470	2.96	rs7972757	0.0688	4	-1.405	502	8	lasso	0.13	6.9e-05	-1.4496	0.14716
Brain_Hypothalamus	TAS2R14	12	11090005	11091862	0.213	rs7294470	2.96	rs10845221	-5.84e-05	3.71	-1.377	370	370	blup	0.024	0.06	-0.7868	0.43139
Brain_Hypothalamus	AC091814.2	12	10089178	10096094	0.595	rs10845074	2.48	rs11053499	0.139	4.77	-0.668	327	327	blup	0.19	1.9e-06	-1.985	0.04714
Brain_Hypothalamus	ADAM1A	12	112337067	112340042	0.453	rs17630235	-4.26	rs16941667	0.239	5.16	0.979	186	22	enet	0.3	4.2e-10	0.5649	0.57213
Brain_Hypothalamus	RP11-745O10.2	12	66524549	66528229	0.699	rs12307857	2.9	rs2870783	0.407	-7.26	-0.094	480	7	lasso	0.43	1.2e-14	-0.2621	0.79324
Brain_Hypothalamus	RP11-302B13.1	12	49297201	49297596	0.175	rs4018511	-1.75	rs10875897	0.147	4.29	-0.448	338	1	top1	0.15	2.7e-05	-0.448	0.65415
Brain_Hypothalamus	RP11-277P12.20	12	10516368	10551105	0.367	rs7294470	2.96	rs10772294	0.101	4.13	-1.336	512	1	top1	0.1	0.00049	-1.336	0.18155
Brain_Hypothalamus	RP11-434C1.1	12	11700964	11743303	0.569	rs10845387	-3.19	rs7132674	0.11	4.82	-2.01	446	35	enet	0.18	4.1e-06	-1.2893	0.19731
Brain_Hypothalamus	RP11-486O12.2	12	124066767	124069662	0.507	rs28406193	-5.71	rs11057302	0.426	6.78	-0.069	380	1	top1	0.43	1.6e-14	-0.069	0.94499
Brain_Hypothalamus	RP11-421F16.3	12	27124519	27132515	0.49	rs11048668	2.48	rs6487582	0.235	-5.14	-0.154	515	1	top1	0.23	7.4e-08	0.154	0.87761
Brain_Hypothalamus	RP11-495K9.6	12	132147141	132149249	0.539	rs12426418	-2.47	rs11246751	0.172	5.07	1.41	490	31	enet	0.31	3.9e-10	1.8037	0.07127
Brain_Hypothalamus	TAS2R64P	12	11229368	11231770	0.644	rs7294470	2.96	rs17817150	0.397	6.78	0.678	389	32	enet	0.45	1.6e-15	0.7017	0.48287
Brain_Hypothalamus	RP13-977J11.2	12	132671287	132674240	0.333	rs12426418	-2.47	rs10902506	0.219	-5.31	0.275	284	1	top1	0.22	2.3e-07	-0.275	0.78332
Brain_Hypothalamus	RP4-809F18.2	12	126842580	126843442	0.385	rs10459110	2.47	rs11614019	0.0969	-4.29	1.549	613	613	blup	0.12	0.00013	-1.5502	0.1211
Brain_Hypothalamus	RP11-320P7.2	12	70574118	70595784	0.356	rs11177946	2.4	rs6581924	0.279	5.54	0.458	579	1	top1	0.28	2.9e-09	0.458	0.64695
Brain_Hypothalamus	RP11-996F15.2	12	29433351	29470781	0.326	rs2288133	3.1	rs10843391	0.201	4.87	0.229	597	1	top1	0.2	7.6e-07	0.229	0.81887
Brain_Hypothalamus	GATC	12	120884241	120899389	0.506	rs2422	2.65	rs11065147	0.396	-6.76	0.266	390	28	enet	0.47	2.7e-16	0.2548	0.79887
Brain_Hypothalamus	RP11-328C8.4	12	42854468	42859930	0.249	rs2406683	-2.73	rs10880286	0.16	4.43	-0.059	417	1	top1	0.16	1.2e-05	-0.059	0.95295
Brain_Hypothalamus	RP11-977G19.11	12	56693926	56708592	0.349	rs705703	3.21	rs11171803	0.351	-6.16	-0.213	260	1	top1	0.35	1.1e-11	0.213	0.83133
Brain_Hypothalamus	RP11-263K4.3	12	82906456	82909596	0.276	rs10746259	-3.67	rs7972368	0.169	5.14	0.093	367	5	lasso	0.21	3.5e-07	-0.4996	0.61735
Brain_Hypothalamus	RP11-341G23.4	12	104140093	104162636	0.384	rs10454504	-2.66	rs11111751	0.0819	4.38	-1.846	619	1	top1	0.082	0.0016	-1.846	0.06489
Brain_Hypothalamus	RP11-482D24.2	12	107074536	107078473	0.313	rs4964457	2.63	rs7309351	0.00659	-2.78	-0.839	427	427	blup	0.032	0.035	-0.3911	0.69575
Brain_Hypothalamus	RP11-256L6.3	12	96390299	96405267	0.421	rs10444523	-3.04	rs6538697	0.00162	-3.97	0.224	556	556	blup	0.022	0.071	0.5742	0.56586
Brain_Hypothalamus	RP11-554D14.4	12	108275019	108277159	0.315	rs11113824	3.11	rs7134063	0.135	-4.14	0.784	484	1	top1	0.14	5.8e-05	-0.784	0.43304
Brain_Hypothalamus	RP11-61E11.2	12	105496250	105500957	0.279	rs4964354	3.53	rs1196852	-0.00896	3.62	-2.216	645	645	blup	0.063	0.0052	-2.38	0.01731
Brain_Hypothalamus	RP3-462E2.5	12	112335140	112335710	0.171	rs17630235	-4.26	rs4357753	-0.00147	-3.51	0.183	186	186	blup	0.034	0.031	-0.9347	0.34993
Brain_Hypothalamus	RP11-216P16.2	12	121438289	121438867	0.378	rs792600	-4.15	rs1696357	-0.00815	3.1	-0.216	464	58	enet	0.1	0.00054	-1.6385	0.10133
Brain_Hypothalamus	RP4-605O3.4	12	50517147	50559203	0.358	rs836177	2.7	rs706791	0.111	4.4	2.587	310	1	top1	0.11	0.00026	2.587	0.00968
Brain_Hypothalamus	AKAP11	13	42846289	42897396	0.327	rs347413	-3.48	rs400288	0.261752	-5.45	0.431	519	1	top1	0.26	1.1e-08	-0.431	0.666468
Brain_Hypothalamus	IFT88	13	21140585	21265503	0.479	rs7987144	-3.92	rs2772172	0.015139	3.82	-0.181	511	511	blup	0.091	0.00093	0.2447	0.80668
Brain_Hypothalamus	F7	13	113760105	113774995	0.317	rs4907563	-2.41	rs3211770	0.072691	-4.05	1.004	448	448	blup	0.077	0.0023	0.1435	0.885898
Brain_Hypothalamus	DCT	13	95089558	95131936	0.474	rs9561545	3.27	rs767925	0.254012	5.97	1.264	568	5	lasso	0.27	5.4e-09	1.107	0.268308
Brain_Hypothalamus	SOHLH2	13	36742345	36788752	0.536	rs2181305	2.84	rs9547038	0.306847	6.27	-1.066	540	21	lasso	0.36	6.6e-12	-0.9814	0.326399
Brain_Hypothalamus	DNAJC15	13	43597339	43683045	0.6	rs4941435	-2.82	rs17553284	0.4334	-7.46	0.076	602	7	lasso	0.5	7.3e-18	-0.0274	0.978103
Brain_Hypothalamus	FLT3	13	28577411	28674729	0.54	rs881084	3.13	rs17815013	0.13303	4.49	0.421	525	1	top1	0.13	6.6e-05	0.421	0.673755
Brain_Hypothalamus	EBPL	13	50234859	50265611	0.384	rs7986690	-3.03	rs9568298	0.094706	-4.32	-0.479	398	3	lasso	0.13	6e-05	0.0954	0.923969
Brain_Hypothalamus	TUBGCP3	13	113139325	113242481	0.389	rs4907563	-2.41	rs17121245	-0.005219	-3.26	2.084	521	9	lasso	-0.0024	0.39	-0.6633	0.50714
Brain_Hypothalamus	WASF3	13	27131840	27263085	0.312	rs12864131	-3.17	rs9553874	0.100755	4.12	-1.031	632	1	top1	0.1	0.00051	-1.031	0.302541
Brain_Hypothalamus	GGACT	13	101183810	101241782	0.525	rs17614354	3.07	rs12427435	-0.001865	3.31	0.437	510	510	blup	0.07	0.0034	-0.3803	0.703718
Brain_Hypothalamus	ERCC5	13	103497194	103528345	0.359	rs3825516	2.41	rs4150383	0.002473	-3.56	0.752	706	706	blup	0.094	0.0008	0.7762	0.437612
Brain_Hypothalamus	RNASEH2B	13	51483814	51544592	0.668	rs1262720	-3.91	rs9535526	0.418359	-7.4	1.131	531	1	top1	0.42	3.2e-14	-1.131	0.258055
Brain_Hypothalamus	CKAP2	13	53029564	53050763	0.429	rs612571	-2.79	rs9568732	0.261161	5.63	-0.062	362	1	top1	0.26	1.1e-08	-0.062	0.950563
Brain_Hypothalamus	HNRNPA1L2	13	53191605	53217919	0.258	rs612571	-2.79	rs9536219	0.185351	-4.84	1.699	421	1	top1	0.19	2.2e-06	-1.699	0.089319
Brain_Hypothalamus	TMCO3	13	114145310	114204542	0.266	rs6577059	2.61	rs2260080	0.18878	-4.6	1.903	378	12	enet	0.19	1.7e-06	-1.7228	0.084924
Brain_Hypothalamus	CENPJ	13	25457171	25497018	0.263	rs9507379	-2.44	rs4769388	0.0946	4.44	0.444	539	6	lasso	0.15	2.3e-05	0.3981	0.690524
Brain_Hypothalamus	TPTE2P5	13	41396432	41438488	0.357	rs7986407	6.78	rs10507489	0.005813	-3.75	-3.188	354	354	blup	0.073	0.0029	3.5695	0.000358
Brain_Hypothalamus	TPT1-AS1	13	45915506	45965857	0.255	rs9595344	-2.64	rs7326178	-0.003421	-3.61	0.637	445	445	blup	0.0082	0.17	-1.6918	0.090685
Brain_Hypothalamus	TEX26	13	31506840	31549639	0.273	rs11617305	-2.8	rs12857479	0.180066	-4.94	-0.622	586	1	top1	0.18	3.1e-06	0.622	0.533942
Brain_Hypothalamus	CYCSP34	13	41437735	41438038	0.437	rs7986407	6.78	rs2039119	0.203923	-5.2	-4.054	354	21	enet	0.21	3.2e-07	3.1275	0.001763
Brain_Hypothalamus	LACC1	13	44453420	44468068	0.472	rs12866387	-2.58	rs9533705	0.095102	-4.99	-0.635	531	40	enet	0.25	3.4e-08	0.6588	0.51002
Brain_Hypothalamus	SPATA13	13	24553944	24881212	0.317	rs745068	-3.2	rs1326132	-0.007654	-3.46	-0.502	735	735	blup	0.01	0.15	0.6801	0.496442
Brain_Hypothalamus	RASA3	13	114747194	114898086	0.169	rs7330442	2.5	rs7399982	0.039453	3.59	-0.449	233	1	top1	0.039	0.023	-0.449	0.653432
Brain_Hypothalamus	SMIM2-AS1	13	44716682	44722166	0.65	rs12866387	-2.58	rs9525917	0.037822	4.38	0.021	487	487	blup	0.17	7.7e-06	0.3031	0.761788
Brain_Hypothalamus	RBM26-AS1	13	79980444	79998463	0.411	rs17071629	2.41	rs1155848	0.210401	5.2	-1.273	392	4	lasso	0.22	1.5e-07	-0.9603	0.336927
Brain_Hypothalamus	PSPC1P1	13	19775777	19801572	0.301	rs9319266	2.98	rs2785519	0.000216	4.06	-1.121	338	338	blup	0.063	0.0052	-2.4848	0.012962
Brain_Hypothalamus	RPL31P54	13	78996958	78997327	0.328	rs9574288	3.08	rs2329086	0.192512	-4.71	-0.292	497	1	top1	0.19	1.4e-06	0.292	0.770287
Brain_Hypothalamus	LINC00443	13	107306264	107324511	0.542	rs2893262	-3.06	rs3759453	0.405077	6.64	-0.755	483	1	top1	0.41	1e-13	-0.755	0.450249
Brain_Hypothalamus	CPB2-AS1	13	46626941	46687467	0.608	rs9595344	-2.64	rs17600984	0.522289	7.45	0.475	520	6	lasso	0.55	2.8e-20	0.9033	0.366367
Brain_Hypothalamus	FRY-AS1	13	32599451	32601803	0.356	rs2761367	3.38	rs204126	0.108651	-4.28	-0.35	483	1	top1	0.11	0.00031	0.35	0.726339
Brain_Hypothalamus	C1QTNF9	13	24881304	24896673	0.53	rs17079485	3.06	rs11617793	0.284906	5.6	2.866	723	1	top1	0.28	1.9e-09	2.866	0.004157
Brain_Hypothalamus	CCDC169	13	36801182	36871977	0.297	rs2181305	2.84	rs9547038	0.247403	5.66	-1.066	529	1	top1	0.25	3e-08	-1.066	0.286424
Brain_Hypothalamus	METTL21EP	13	103532449	103548383	0.306	rs3825516	2.41	rs9554903	0.167831	-4.96	-0.593	712	1	top1	0.17	7e-06	0.593	0.553181
Brain_Hypothalamus	TPTE2P1	13	25498815	25542625	0.467	rs9507379	-2.44	rs9507439	0.135274	5.16	-0.647	528	13	lasso	0.28	2e-09	-0.235	0.814176
Brain_Hypothalamus	UTP14C	13	52603801	52607736	0.342	rs4941715	-2.77	rs7490724	-0.006588	-3.08	-0.275	348	7	lasso	-0.0063	0.56	-0.2364	0.81314
Brain_Hypothalamus	LINC00551	13	107270158	107283707	0.437	rs2893262	-3.06	rs3759453	0.224804	5.06	-0.755	490	1	top1	0.22	1.5e-07	-0.755	0.450249
Brain_Hypothalamus	TPTE2P2	13	52793479	52908412	0.233	rs612571	-2.79	rs7993748	0.142769	5.13	0.449	366	366	blup	0.19	1.2e-06	-0.7983	0.424716
Brain_Hypothalamus	POMT2	14	77741299	77787226	0.405	rs11159273	-3.03	rs6574361	-0.00871	-3.68	-0.267	547	547	blup	0.033	0.034	1.1312	0.25796
Brain_Hypothalamus	SPATA7	14	88851268	88936694	0.557	rs419634	-3.4	rs2401751	0.38221	-6.84	-1.767	464	1	top1	0.38	7.8e-13	1.767	0.07723
Brain_Hypothalamus	ATXN3	14	92525878	92572965	0.319	rs1704645	-2.57	rs7143288	0.03736	3.28	1.599	524	524	blup	0.092	0.00088	1.5719	0.11597
Brain_Hypothalamus	ARG2	14	68086515	68118437	0.26	rs1950769	2.99	rs9743912	-0.00951	3.55	-1.771	368	368	blup	0.056	0.0081	-0.1223	0.90266
Brain_Hypothalamus	TXNDC16	14	52897308	53019240	0.237	rs17125636	-2.99	rs10873061	0.02556	3.58	1.506	429	429	blup	0.045	0.016	0.5229	0.60102
Brain_Hypothalamus	HAUS4	14	23415437	23426370	0.492	rs2013931	-3.63	rs2145542	0.19479	5.17	-2.497	572	1	top1	0.19	1.2e-06	-2.497	0.01252
Brain_Hypothalamus	OSGEP	14	20914570	20923264	0.928	rs2318861	-3.42	rs883037	0.49006	-7.35	1.601	657	28	lasso	0.49	1.9e-17	-1.4845	0.13767
Brain_Hypothalamus	SCFD1	14	31091318	31205018	0.204	rs424964	2.34	rs179562	0.00102	3.54	1.065	387	387	blup	0.086	0.0013	1.5936	0.11103
Brain_Hypothalamus	CEP170B	14	105331617	105363107	0.365	rs10133301	-3.41	rs7157970	0.01876	-3.96	0.284	343	343	blup	0.18	3.7e-06	-0.0772	0.93846
Brain_Hypothalamus	RBM23	14	23369854	23388393	0.402	rs2013931	-3.63	rs1043207	0.20921	-4.92	-1.948	577	1	top1	0.21	4.4e-07	1.948	0.05141
Brain_Hypothalamus	PIGH	14	68048672	68067004	0.368	rs1950769	2.99	rs11627686	0.0081	-3.63	-0.468	369	369	blup	0.031	0.037	0.0179	0.98568
Brain_Hypothalamus	GSTZ1	14	77787228	77797940	0.425	rs11159273	-3.03	rs2193594	0.23712	5.57	0.56	547	3	lasso	0.25	1.8e-08	0.7447	0.45645
Brain_Hypothalamus	RIN3	14	92980118	93155339	0.483	rs4904960	4.29	rs3814830	0.00944	-3.18	-0.386	553	553	blup	0.17	6.2e-06	1.1511	0.24967
Brain_Hypothalamus	DHRS7	14	60610838	60636574	0.125	rs11624351	-3.3	rs3759692	0.04592	-3.7	-1.226	292	1	top1	0.046	0.015	1.226	0.2202
Brain_Hypothalamus	CEP128	14	80943330	81425861	0.189	rs8013992	3.29	rs8011469	0.05756	3.78	0.163	423	423	blup	0.11	0.00021	2.0202	0.04336
Brain_Hypothalamus	PCNX	14	71374122	71582099	0.193	rs11847244	2.34	rs2526856	0.08272	-4.39	0.917	410	1	top1	0.083	0.0016	-0.917	0.35914
Brain_Hypothalamus	IFI27L2	14	94594118	94596590	0.273	rs6575358	-3.77	rs4905164	0.01598	-3.89	0.145	751	9	lasso	0.036	0.028	-0.2097	0.83387
Brain_Hypothalamus	ACOT2	14	74034324	74042357	0.51	rs8019967	1.78	rs6574128	0.13295	4.9	-1.09	362	22	enet	0.22	2.4e-07	-0.49	0.62414
Brain_Hypothalamus	TTLL5	14	76099968	76421421	0.277	rs10483865	2.74	rs8007792	0.11254	-3.94	-0.878	454	1	top1	0.11	0.00024	0.878	0.37994
Brain_Hypothalamus	EIF2B2	14	75469614	75476292	0.33	rs10483865	2.74	rs1548807	0.12946	-4.4	-1.322	413	413	blup	0.13	6.8e-05	1.3539	0.17576
Brain_Hypothalamus	ZNF410	14	74353531	74399212	0.27	rs10140575	2.2	rs6574158	0.03313	-3.77	-0.876	387	387	blup	0.078	0.0021	0.9564	0.33885
Brain_Hypothalamus	L3HYPDH	14	59927081	59951148	0.304	rs11624351	-3.3	rs1253105	0.172	-5.27	-2.085	456	14	enet	0.25	2.8e-08	2.7282	0.00637
Brain_Hypothalamus	DTD2	14	31915242	31926716	0.448	rs3784163	2.04	rs10483353	-0.00884	3.26	1.761	321	321	blup	0.052	0.01	0.2589	0.79571
Brain_Hypothalamus	ACTR10	14	58666798	58701750	0.231	rs8014539	3.08	rs2348075	0.01675	-4.13	0.131	393	393	blup	0.037	0.027	-0.4705	0.63803
Brain_Hypothalamus	CBLN3	14	24895738	24900160	0.831	rs9783666	-2.78	rs2273629	0.38551	-6.54	0.103	558	1	top1	0.39	5.9e-13	-0.103	0.91796
Brain_Hypothalamus	EFCAB11	14	90261013	90421121	0.288	rs3814843	-2.41	rs7146047	0.10717	4.46	1.463	436	1	top1	0.11	0.00034	1.463	0.14347
Brain_Hypothalamus	C14orf79	14	105452112	105465864	0.351	rs10133301	-3.41	rs2033932	0.22627	5.41	0.726	317	5	lasso	0.24	6.1e-08	0.7735	0.43921
Brain_Hypothalamus	TDRD9	14	104394799	104519004	0.25	rs11847931	1.9	rs17101957	0.1673	-4.51	-0.81	338	4	lasso	0.17	4.6e-06	1.4326	0.15198
Brain_Hypothalamus	DHRS4	14	24424244	24438488	0.512	rs9783666	-2.78	rs8005541	0.00851	-3.98	-1.241	485	8	lasso	0.08	0.0019	2.0459	0.04077
Brain_Hypothalamus	DHRS1	14	24759804	24769039	0.449	rs9783666	-2.78	rs3825586	0.23088	-5.12	0.399	495	1	top1	0.23	9.7e-08	-0.399	0.68989
Brain_Hypothalamus	TC2N	14	92246095	92333880	0.418	rs1285850	-2.83	rs1884840	0.37514	6.67	0.301	456	5	lasso	0.39	3.9e-13	0.062	0.95056
Brain_Hypothalamus	IFI27L1	14	94547628	94570192	0.59	rs6575358	-3.77	rs7157940	0.13809	4.25	-1.053	708	1	top1	0.14	4.8e-05	-1.053	0.29234
Brain_Hypothalamus	RALGAPA1	14	36007558	36278510	0.208	rs11850769	3.28	rs4981304	0.06715	4.34	0.039	402	1	top1	0.067	0.0041	0.039	0.96889
Brain_Hypothalamus	PNMA1	14	74178494	74181128	0.188	rs8019967	1.78	rs7153989	0.01101	-3.9	-0.51	405	405	blup	0.082	0.0016	1.0875	0.27682
Brain_Hypothalamus	ACOT4	14	74058410	74063200	0.215	rs8019967	1.78	rs17129430	0.15177	4.37	-0.538	377	1	top1	0.15	2e-05	-0.538	0.59058
Brain_Hypothalamus	FBXO34	14	55738027	55828636	0.221	rs11158043	-2.06	rs10141552	0.038	4.22	-0.94	379	18	enet	0.16	8.5e-06	-0.6284	0.52977
Brain_Hypothalamus	SOCS4	14	55493948	55516206	0.244	rs1957358	2.4	rs6573020	-0.00814	-3.03	-0.953	438	28	enet	0.074	0.0026	1.1063	0.26859
Brain_Hypothalamus	NUDT14	14	105639275	105647649	0.392	rs10133301	-3.41	rs4983589	0.23522	-5.58	-1.607	261	1	top1	0.24	7.2e-08	1.607	0.10805
Brain_Hypothalamus	ACOT1	14	74003818	74010498	0.482	rs8019967	1.78	rs7151745	0.12425	4.59	0.476	356	29	enet	0.24	5.8e-08	1.0669	0.286
Brain_Hypothalamus	DHRS4L2	14	24439148	24475617	0.562	rs9783666	-2.78	rs11852080	0.08548	-4.74	-0.787	493	1	top1	0.085	0.0013	0.787	0.43128
Brain_Hypothalamus	RP11-176H8.1	14	31896713	31897394	0.408	rs3784163	2.04	rs1888576	0.17967	5.57	-0.613	308	24	enet	0.18	2.4e-06	-0.3646	0.71542
Brain_Hypothalamus	LTB4R	14	24782517	24787242	0.226	rs9783666	-2.78	rs12590407	0.09682	-4.4	0.319	506	1	top1	0.097	0.00065	-0.319	0.74973
Brain_Hypothalamus	DHRS4-AS1	14	24409197	24458026	0.396	rs9783666	-2.78	rs11852080	0.03284	-4.02	-0.787	505	1	top1	0.033	0.034	0.787	0.43128
Brain_Hypothalamus	AL049840.1	14	104177607	104179149	0.188	rs11847931	1.9	rs752624	0.01919	-3.67	0.309	351	351	blup	0.086	0.0013	-0.0562	0.95517
Brain_Hypothalamus	AL132709.5	14	101403738	101426536	0.431	rs6575836	3.13	rs10137819	0.2797	-5.58	-0.013	493	1	top1	0.28	2.9e-09	0.013	0.98963
Brain_Hypothalamus	CTD-2555K7.4	14	23064715	23067855	0.327	rs8016421	3.08	rs8011143	0.2206	-5.12	0.525	662	1	top1	0.22	2e-07	-0.525	0.59958
Brain_Hypothalamus	CHURC1	14	65381079	65411309	0.787	rs229594	2.04	rs10151701	0.40992	7.5	-1.29	493	12	enet	0.46	6.1e-16	-1.2034	0.22882
Brain_Hypothalamus	NT5CP2	14	74005925	74006485	0.412	rs8019967	1.78	rs11625677	0.02092	-3.97	-0.457	356	18	enet	0.18	3.4e-06	0.2747	0.78352
Brain_Hypothalamus	RP11-665C16.6	14	55729485	55738793	0.203	rs11158043	-2.06	rs7144737	0.10918	-4.23	-0.867	379	1	top1	0.11	0.0003	0.867	0.38594
Brain_Hypothalamus	RP11-203M5.7	14	20919744	20920077	0.785	rs2318861	-3.42	rs883037	0.26838	-5.5	1.601	655	1	top1	0.27	6.6e-09	-1.601	0.10938
Brain_Hypothalamus	AC005519.4	14	74755830	74761128	0.333	rs10140575	2.2	rs7158118	0.02979	-3.68	-0.036	380	1	top1	0.03	0.042	0.036	0.97128
Brain_Hypothalamus	RP11-638I2.4	14	100673744	100673989	0.255	rs7152866	2.43	rs2776544	0.00184	-3.32	0.936	412	412	blup	0.085	0.0014	-0.9747	0.32969
Brain_Hypothalamus	RP11-368P15.3	14	53503473	53504969	0.17	rs17125636	-2.99	rs17253131	0.09544	-4.48	0.021	377	5	enet	0.1	0.00046	0.02	0.98404
Brain_Hypothalamus	RP5-1021I20.1	14	74254063	74269973	0.414	rs8019967	1.78	rs17182607	0.33832	6.1	-0.582	390	1	top1	0.34	3e-11	-0.582	0.56057
Brain_Hypothalamus	LINC00648	14	48234157	48264295	0.277	rs7160030	-2.35	rs4587880	0.10453	4.61	-1.787	450	3	lasso	0.12	0.00016	-1.6812	0.09272
Brain_Hypothalamus	RP11-747H7.3	14	92223103	92226142	0.362	rs1285850	-2.83	rs11160026	0.16344	5.25	0.474	447	25	enet	0.21	4e-07	0.5089	0.61083
Brain_Hypothalamus	RP11-529H20.6	14	92511119	92516990	0.328	rs1743080	-2.78	rs28628431	0.09245	3.94	1.704	508	508	blup	0.097	0.00064	1.5615	0.11841
Brain_Hypothalamus	RP11-73M18.8	14	104162690	104163500	0.212	rs11847931	1.9	rs12432994	0.13219	-4.6	-0.624	354	1	top1	0.13	7e-05	0.624	0.53263
Brain_Hypothalamus	RP11-73M18.9	14	104179904	104180441	0.214	rs11847931	1.9	rs861539	0.14092	4.34	0.378	350	350	blup	0.15	2.1e-05	0.1296	0.89692
Brain_Hypothalamus	RP11-1017G21.5	14	102414684	102415762	0.287	rs2183637	-2.05	rs2448241	0.23002	5	1.139	340	1	top1	0.23	1e-07	1.139	0.2547
Brain_Hypothalamus	PDE8A	15	85523671	85682376	0.237	rs12592661	-2.73	rs8187736	-0.002327	3.42	0.625	425	26	enet	0.042	0.019	0.84038	0.40069
Brain_Hypothalamus	TIPIN	15	66628544	66679084	0.473	rs8024414	2.7	rs12914520	0.452198	7.06	1.104	520	1	top1	0.45	1.3e-15	1.104	0.26959
Brain_Hypothalamus	LACTB	15	63413999	63434260	0.319	rs11630468	3.72	rs2652822	0.189051	4.74	0.925	515	1	top1	0.19	1.7e-06	0.925	0.35497
Brain_Hypothalamus	TRIP4	15	64679947	64747502	0.221	rs2307247	-2.26	rs673931	0.184697	4.81	0.372	289	1	top1	0.18	2.3e-06	0.372	0.70989
Brain_Hypothalamus	RASL12	15	65345735	65369028	0.166	rs4287512	1.88	rs938952	0.081487	-3.84	1.28	309	18	enet	0.13	7.1e-05	-0.85282	0.39376
Brain_Hypothalamus	TTC23	15	99676528	99791428	0.563	rs2593053	-2.58	rs1567418	0.217015	-5.56	-0.06	545	1	top1	0.22	2.6e-07	0.06	0.95216
Brain_Hypothalamus	RPAP1	15	41809374	41836467	0.242	rs17676742	3.56	rs2297380	0.179922	4.95	-0.147	364	3	lasso	0.18	2.8e-06	-0.2331	0.81569
Brain_Hypothalamus	C15orf57	15	40820882	40857256	0.448	rs936216	-3.1	rs17747633	0.356008	-6.49	0.672	334	1	top1	0.36	7.1e-12	-0.672	0.50158
Brain_Hypothalamus	KNSTRN	15	40674922	40686447	0.737	rs936216	-3.1	rs7166991	0.589165	7.87	-0.149	393	12	lasso	0.59	2.5e-22	-0.64517	0.51882
Brain_Hypothalamus	TRPM1	15	31293264	31453476	0.596	rs3784588	-3.85	rs3809579	0.467705	7.3	1.07	449	1	lasso	0.48	8.5e-17	1.07	0.28462
Brain_Hypothalamus	ALPK3	15	85359911	85416713	0.441	rs12592661	-2.73	rs10852094	0.176083	-4.62	0.717	378	1	top1	0.18	4.1e-06	-0.717	0.47337
Brain_Hypothalamus	CIB2	15	78397252	78423839	0.237	rs12912051	3.51	rs17478430	-0.000888	-4.01	0.072	414	414	blup	0.073	0.0028	0.82139	0.41142
Brain_Hypothalamus	SLTM	15	59171244	59225852	0.272	rs8041221	3.72	rs2306781	0.027257	-3.79	-0.924	471	11	lasso	0.036	0.028	1.09853	0.27197
Brain_Hypothalamus	NUSAP1	15	41624892	41673248	0.306	rs17676742	3.56	rs13313520	0.288936	5.61	-1.163	278	7	lasso	0.29	1e-09	-1.81246	0.06992
Brain_Hypothalamus	NDUFAF1	15	41679551	41694717	0.231	rs17676742	3.56	rs11631770	0.12322	-4.86	-1.207	301	301	blup	0.14	3.3e-05	-0.01881	0.98499
Brain_Hypothalamus	TUBGCP4	15	43661419	43699293	0.349	rs28723492	-3.13	rs7181634	0.024995	-3.45	1.355	269	269	blup	0.11	0.00032	-1.76806	0.07705
Brain_Hypothalamus	SPTBN5	15	42140346	42182403	0.345	rs17676742	3.56	rs1209334	0.12093	-4.7	-2.244	418	1	top1	0.12	0.00014	2.244	0.02483
Brain_Hypothalamus	MAN2C1	15	75648133	75660495	0.178	rs9972533	-2.36	rs7175852	0.053795	4.27	-1.389	232	1	top1	0.054	0.0093	-1.389	0.16483
Brain_Hypothalamus	ADAMTS17	15	100511794	100882210	0.475	rs8027468	2.41	rs10902568	-0.008145	-3.75	0.674	565	38	enet	0.13	7.4e-05	1.05317	0.29226
Brain_Hypothalamus	LINS	15	101104897	101143419	0.256	rs8027468	2.41	rs8451	0.055098	-4.48	-0.98	590	8	enet	0.11	0.00033	1.08578	0.27757
Brain_Hypothalamus	LMAN1L	15	75105057	75118099	0.174	rs7496380	2.88	rs7180484	0.048731	-3.73	-0.781	303	1	top1	0.049	0.013	0.781	0.4348
Brain_Hypothalamus	MFGE8	15	89441916	89456642	0.388	rs4932206	3.77	rs7175309	-0.00084	3.61	-0.213	459	8	lasso	0.053	0.0095	0.00864	0.99311
Brain_Hypothalamus	IQGAP1	15	90931450	91045475	0.317	rs7176299	3.23	rs2238320	0.178021	5.73	-2.414	406	6	lasso	0.27	7.7e-09	-2.6917	0.00711
Brain_Hypothalamus	CERS3	15	100940600	101085200	0.311	rs8027468	2.41	rs12460	-0.003338	-3.66	0.167	591	591	blup	0.01	0.15	-0.11777	0.90625
Brain_Hypothalamus	ADAMTSL3	15	84322838	84708594	0.168	rs17585667	2.44	rs12905660	0.082716	-3.95	0.557	333	333	blup	0.098	0.00061	-0.29664	0.76674
Brain_Hypothalamus	GALK2	15	49447859	49660066	0.266	rs1974961	2.6	rs3105865	0.060564	4.18	-1.716	333	333	blup	0.12	0.00013	-1.62342	0.1045
Brain_Hypothalamus	PLA2G4D	15	42359881	42386752	0.409	rs17676742	3.56	rs7182552	-0.00912	-3.33	1.301	402	402	blup	0.1	0.00048	-0.85144	0.39452
Brain_Hypothalamus	CRABP1	15	78632666	78640572	0.298	rs12912051	3.51	rs12592250	0.085031	4.16	1.979	393	20	enet	0.13	7.3e-05	1.53365	0.12512
Brain_Hypothalamus	CLPX	15	65440557	65477680	0.218	rs4287512	1.88	rs8024697	-0.000876	3.39	0.21	306	306	blup	0.081	0.0018	1.11494	0.26488
Brain_Hypothalamus	RCCD1	15	91499026	91506349	0.379	rs2073987	2.99	rs2290202	-0.004478	3.96	-1.415	489	489	blup	0.083	0.0015	-1.88309	0.05969
Brain_Hypothalamus	ADAL	15	43622872	43646096	0.45	rs28723492	-3.13	rs580469	0.198848	-4.97	-0.9	265	1	top1	0.2	8.9e-07	0.9	0.36812
Brain_Hypothalamus	C15orf40	15	83657193	83680393	0.416	rs11635624	2.78	rs6603038	0.174305	5.46	1.774	322	14	enet	0.24	3.9e-08	2.10352	0.03542
Brain_Hypothalamus	CHRNA5	15	78857862	78887611	0.337	rs894784	-2.56	rs6495306	0.401854	6.75	0.091	431	1	top1	0.4	1.4e-13	0.091	0.92749
Brain_Hypothalamus	NRG4	15	76228310	76352136	0.473	rs3991319	2.16	rs985849	0.232916	-5.71	1.783	300	1	top1	0.23	8.4e-08	-1.783	0.07459
Brain_Hypothalamus	OTUD7A	15	31775329	32162992	0.283	rs7183105	2.36	rs17604700	0.064056	4.14	-0.004	320	4	lasso	0.12	0.00019	-0.69735	0.48558
Brain_Hypothalamus	SPATA5L1	15	45694529	45713617	0.226	rs34400095	3.32	rs11858495	0.16771	4.8	-0.244	338	1	top1	0.17	7.1e-06	-0.244	0.80723
Brain_Hypothalamus	PEAK1	15	77400471	77712486	0.37	rs12912051	3.51	rs17384809	0.248546	-6	1.978	326	326	blup	0.31	2.1e-10	-1.92883	0.05375
Brain_Hypothalamus	WDR73	15	85185999	85197574	0.332	rs12592661	-2.73	rs1107179	0.084455	-3.91	1.915	376	6	lasso	0.15	1.9e-05	-1.49216	0.13566
Brain_Hypothalamus	ST20	15	80191182	80207598	0.562	rs12907195	-2.5	rs4778733	0.118573	-5.23	0.857	577	577	blup	0.17	7.4e-06	-0.82344	0.41026
Brain_Hypothalamus	RGMA	15	93586636	93632433	0.488	rs6497077	3.03	rs285727	0.072679	-4.31	-0.01	659	11	lasso	0.13	9e-05	-2.1945	0.0282
Brain_Hypothalamus	DNM1P46	15	100330361	100347132	0.576	rs12917176	2.21	rs9920347	0.404692	-6.6	-0.213	541	1	top1	0.4	1.1e-13	0.213	0.83133
Brain_Hypothalamus	PGPEP1L	15	99511459	99551024	0.757	rs2593053	-2.58	rs3743253	-0.005507	3.92	-0.022	581	53	enet	0.3	7.7e-10	0.2556	0.79826
Brain_Hypothalamus	GOLGA6L4	15	84904525	84914120	0.455	rs1107179	1.92	rs150968	0.180604	-5.27	-0.063	250	18	enet	0.29	1.2e-09	0.20478	0.83775
Brain_Hypothalamus	TM2D3	15	102161847	102192594	0.331	rs3825921	-2.18	rs2956846	0.188459	4.6	0.249	436	1	top1	0.19	1.8e-06	0.249	0.80336
Brain_Hypothalamus	RPS27L	15	63418071	63450220	0.442	rs11630468	3.72	rs11636105	0.077471	-5.76	-1.735	501	501	blup	0.21	3.9e-07	1.96593	0.04931
Brain_Hypothalamus	SV2B	15	91643180	91844539	0.292	rs2073987	2.99	rs12911192	-0.004942	3.92	0.857	506	506	blup	0.025	0.058	1.78533	0.07421
Brain_Hypothalamus	WASH3P	15	102501612	102516757	0.168	rs4965905	-1.9	rs2203348	0.14024	4.29	0.346	191	1	top1	0.14	4.2e-05	0.346	0.72934
Brain_Hypothalamus	TRIM69	15	45021186	45060027	0.26	rs2470911	2.66	rs2412919	0.076588	-4.03	1.07	247	15	enet	0.1	0.00039	-0.24647	0.80532
Brain_Hypothalamus	GOLGA6L3	15	85783703	85790410	0.38	rs12592661	-2.73	rs17600128	0.137146	4.7	-0.158	531	5	lasso	0.17	6.2e-06	-0.60602	0.5445
Brain_Hypothalamus	FAM154B	15	82555151	82577271	0.515	rs12324262	2.88	rs17269323	0.094272	5.24	0.791	243	13	lasso	0.22	2.7e-07	1.92314	0.05446
Brain_Hypothalamus	MYO5A	15	52599480	52821247	0.231	rs11070877	-2.53	rs4341694	0.04859	-3.72	-0.71	434	434	blup	0.078	0.0021	1.00185	0.31642
Brain_Hypothalamus	AC068831.10	15	91565849	91579841	0.377	rs2073987	2.99	rs11073967	0.019594	-4.15	0.059	497	497	blup	0.058	0.0071	-0.64135	0.5213
Brain_Hypothalamus	CPEB1	15	83211951	83317612	0.126	rs11635624	2.78	rs7182320	0.062689	3.97	1.416	213	7	lasso	0.11	0.00022	1.95556	0.05052
Brain_Hypothalamus	CTD-3092A11.1	15	30762982	30799826	0.214	rs16956414	-3.85	rs4779764	0.103147	4.16	1.667	133	1	top1	0.1	0.00044	1.667	0.09551
Brain_Hypothalamus	AC103965.1	15	84867600	84898888	0.423	rs1107179	1.92	rs4842939	0.314986	-5.96	0.991	246	1	top1	0.31	1.9e-10	-0.991	0.32169
Brain_Hypothalamus	RP11-561C5.4	15	85747141	85778026	0.5	rs12592661	-2.73	rs2342120	0.160675	4.55	0.305	527	1	top1	0.16	1.1e-05	0.305	0.76037
Brain_Hypothalamus	GOLGA6L5	15	85051116	85060045	0.374	rs12592661	-2.73	rs4842947	0.226884	5.23	0.272	359	12	lasso	0.25	2.4e-08	-0.32781	0.74305
Brain_Hypothalamus	STRC	15	43891732	44010458	0.182	rs28723492	-3.13	rs694461	0.084834	3.6	1.4	262	1	top1	0.085	0.0014	1.4	0.16151
Brain_Hypothalamus	GABPB1-AS1	15	50647606	50659636	0.504	rs7342574	3.5	rs12903381	0.314459	6.28	-0.244	421	5	lasso	0.32	1.6e-10	-0.31355	0.75387
Brain_Hypothalamus	RP11-30K9.6	15	59060271	59063173	0.207	rs8041221	3.72	rs17269439	0.156773	4.97	-1.433	500	1	top1	0.16	1.4e-05	-1.433	0.15186
Brain_Hypothalamus	DPH6-AS1	15	35838396	36151202	0.305	rs2683090	2.42	rs10162703	0.042668	3.65	0.089	441	1	top1	0.043	0.019	0.089	0.92908
Brain_Hypothalamus	AC011330.5	15	43955852	43976537	0.193	rs28723492	-3.13	rs2927071	0.021549	-3.48	1.246	263	263	blup	0.067	0.004	-0.46112	0.64471
Brain_Hypothalamus	CTD-3076O17.1	15	100510420	100510560	0.393	rs4246304	-2.12	rs1561050	0.060836	3.75	-0.309	526	1	top1	0.061	0.006	-0.309	0.75732
Brain_Hypothalamus	RP11-680F8.1	15	29967194	29973161	0.384	rs983900	-2.43	rs541371	0.111477	3.99	0.358	416	416	blup	0.13	7.2e-05	-0.53053	0.59575
Brain_Hypothalamus	RP11-386M24.4	15	93258989	93277425	0.491	rs6496981	-3.46	rs7162785	0.247361	-5.42	-0.271	645	9	lasso	0.25	1.8e-08	0.51418	0.60713
Brain_Hypothalamus	RP11-76E17.4	15	94425311	94429972	0.452	rs6497077	3.03	rs4473130	0.0275	-3.69	0.52	656	1	top1	0.028	0.048	-0.52	0.60306
Brain_Hypothalamus	PRKXP1	15	101093734	101099159	0.752	rs8027468	2.41	rs12460	0.204236	-6.15	0.167	592	10	lasso	0.32	1.7e-10	0.11777	0.90625
Brain_Hypothalamus	CTD-2184D3.6	15	52408771	52409165	0.418	rs11070877	-2.53	rs3825801	0.007116	3.83	-0.711	398	35	enet	0.15	2.6e-05	0.44444	0.65673
Brain_Hypothalamus	RP11-307C19.1	15	77817882	77826452	0.244	rs12912051	3.51	rs869301	0.006974	-4.05	-1.721	302	302	blup	0.09	0.00099	0.98207	0.32606
Brain_Hypothalamus	CTD-2054N24.2	15	100347228	100417353	0.597	rs12917176	2.21	rs11635811	0.174146	-5.75	-0.045	540	22	enet	0.38	1.1e-12	-0.59309	0.55312
Brain_Hypothalamus	RP13-98N21.2	15	82888224	82924290	0.699	rs11635624	2.78	rs8033050	0.482216	7.23	2.448	150	17	enet	0.49	4.2e-17	2.7048	0.00683
Brain_Hypothalamus	EFTUD1P1	15	84748920	84795356	0.261	rs1107179	1.92	rs950169	0.133411	4.29	0.791	246	1	top1	0.13	6.5e-05	0.791	0.42894
Brain_Hypothalamus	RP11-158M2.5	15	86298172	86299468	0.425	rs2344864	-3.3	rs2554	0.164635	-5.45	-1.052	563	7	lasso	0.19	1.2e-06	1.12831	0.25919
Brain_Hypothalamus	RP11-2E17.1	15	80487826	80544555	0.485	rs12908010	2.79	rs2278708	0.119148	4.78	-0.616	505	1	top1	0.12	0.00016	-0.616	0.53789
Brain_Hypothalamus	CTD-2651B20.4	15	45622407	45624832	0.334	rs34400095	3.32	rs1153862	0.307503	-5.85	-0.202	324	1	top1	0.31	3.5e-10	0.202	0.83992
Brain_Hypothalamus	RP11-489D6.2	15	33595858	33602860	0.459	rs7176762	2.65	rs2670948	0.308473	6.18	-0.587	828	1	top1	0.31	3.2e-10	-0.587	0.5572
Brain_Hypothalamus	RP11-321G12.1	15	63682335	63729347	0.382	rs11630468	3.72	rs12438157	0.214079	5.08	-0.241	439	29	enet	0.24	6.2e-08	-0.63845	0.52318
Brain_Hypothalamus	CTD-2651B20.3	15	45543884	45571449	0.631	rs34400095	3.32	rs7167146	0.486924	-7.34	-0.998	333	1	top1	0.49	4.1e-17	0.998	0.31828
Brain_Hypothalamus	MIR1302-10	15	102500051	102501355	0.423	rs4965905	-1.9	rs12900435	-0.009423	-3.48	-1.139	191	191	blup	0.0054	0.21	0.18599	0.85245
Brain_Hypothalamus	RP11-430B1.2	15	52472290	52498012	0.485	rs11070877	-2.53	rs4774612	0.323719	-6.43	-0.727	398	4	lasso	0.35	1.3e-11	0.3269	0.74374
Brain_Hypothalamus	RP11-89K11.1	15	102277302	102285913	0.447	rs3825921	-2.18	rs507903	0.099853	-5.15	0.305	372	372	blup	0.2	9.6e-07	-0.17543	0.86074
Brain_Hypothalamus	RP11-158M2.4	15	86293567	86296132	0.299	rs2344864	-3.3	rs2554	0.027198	-4.1	-1.052	561	561	blup	0.086	0.0012	0.12276	0.9023
Brain_Hypothalamus	RP13-98N21.3	15	82590891	82626963	0.6	rs12324262	2.88	rs8033050	0.474495	-7.17	2.448	230	4	lasso	0.52	7.1e-19	-2.48786	0.01285
Brain_Hypothalamus	PWRN1	15	24738284	24897277	0.417	rs12594683	-2.47	rs8035846	0.360526	6.32	0.248	325	1	top1	0.36	4.9e-12	0.248	0.80413
Brain_Hypothalamus	RP11-540B6.2	15	31174470	31175434	0.239	rs3784588	-3.85	rs1056118	0.133492	4.32	0.816	314	1	top1	0.13	6.5e-05	0.816	0.4145
Brain_Hypothalamus	RP11-1006G14.1	15	72908151	72910591	0.186	rs17753089	2.15	rs12440435	-0.009522	-2.9	-0.279	279	279	blup	0.033	0.034	0.22242	0.82399
Brain_Hypothalamus	RP11-114H24.2	15	78206559	78219188	0.873	rs12912051	3.51	rs7175950	0.490361	7.24	-1.81	431	23	lasso	0.58	1.4e-21	-1.38284	0.16672
Brain_Hypothalamus	RP11-797A18.4	15	77334178	77335533	0.418	rs17394448	3.43	rs4886847	0.20692	-5.75	-2.575	241	4	lasso	0.25	2.4e-08	2.28387	0.02238
Brain_Hypothalamus	RP11-429B14.4	15	90052192	90053647	0.414	rs4932206	3.77	rs8031036	0.198854	4.89	-0.089	401	1	top1	0.2	8.9e-07	-0.089	0.92908
Brain_Hypothalamus	GOLGA8H	15	30896329	30906764	0.189	rs3784588	-3.85	rs4779759	0.053758	3.94	0.759	179	2	lasso	0.094	0.00078	1.04208	0.29737
Brain_Hypothalamus	RP11-540B6.6	15	31218717	31220610	0.186	rs3784588	-3.85	rs1056118	0.1548	-4.45	0.816	331	1	top1	0.15	1.6e-05	-0.816	0.4145
Brain_Hypothalamus	RP11-526I2.5	15	101087972	101090358	0.711	rs8027468	2.41	rs12460	0.337843	-6.42	0.167	590	8	lasso	0.4	1.3e-13	0.4172	0.67653
Brain_Hypothalamus	RP11-502I4.3	15	67833410	67834942	0.147	rs44809	-3.97	rs3825979	0.116186	4.11	-0.473	410	2	lasso	0.13	6e-05	0.38582	0.69963
Brain_Hypothalamus	TMEM159	16	21169698	21191937	0.277	rs11640226	-2.02	rs1882708	0.14513	4.24	0.923	272	3	lasso	0.15	2e-05	0.82439	0.41
Brain_Hypothalamus	FLYWCH1	16	2961938	3001209	0.802	rs11642783	-2.49	rs9928222	0.649767	8.33	-0.514	340	1	top1	0.65	7e-26	-0.514	0.607
Brain_Hypothalamus	CDH3	16	68670092	68756519	0.143	rs1868158	3.05	rs32853	0.002517	3.37	1.165	307	307	blup	0.081	0.0017	0.96422	0.335
Brain_Hypothalamus	HAGH	16	1845621	1876967	0.395	rs2745007	-3.56	rs3848350	0.122554	5.07	-0.62	476	9	lasso	0.2	9.3e-07	-0.00493	0.996
Brain_Hypothalamus	ADAT1	16	75630879	75657198	0.276	rs17697324	3.05	rs2472200	0.129752	3.9	1.629	389	1	top1	0.13	8.2e-05	1.629	0.103
Brain_Hypothalamus	METTL22	16	8715540	8740081	0.368	rs9923450	-3.58	rs4985090	0.155253	-5.13	-0.589	586	1	top1	0.16	1.6e-05	0.589	0.556
Brain_Hypothalamus	ROGDI	16	4846969	4852951	0.256	rs1881336	-3.99	rs7928	-0.000873	-3.8	-1.035	388	388	blup	0.1	0.00047	1.31277	0.189
Brain_Hypothalamus	NFATC3	16	68118654	68255187	0.36	rs12927959	3.09	rs36008260	-0.009445	-3.63	0.381	276	276	blup	0.058	0.0073	-1.80107	0.0717
Brain_Hypothalamus	NDE1	16	15737124	15820210	0.185	rs3888565	3.35	rs16967494	0.24437	-5.18	0.765	411	1	top1	0.24	3.7e-08	-0.765	0.444
Brain_Hypothalamus	VPS9D1	16	89773542	89787392	0.21	rs3114919	3.76	rs2099105	0.049557	4.07	-0.233	400	400	blup	0.08	0.0018	-0.68566	0.493
Brain_Hypothalamus	RRN3	16	15153879	15188174	0.192	rs7501119	-2.57	rs2280018	0.026558	3.8	1.179	102	9	enet	0.074	0.0026	1.2074	0.227
Brain_Hypothalamus	PDPR	16	70147529	70195203	0.177	rs17232663	2.71	rs6499323	0.063057	4.1	-0.475	190	190	blup	0.064	0.005	0.35126	0.725
Brain_Hypothalamus	NUBP2	16	1832902	1839192	0.351	rs2745007	-3.56	rs8055325	-0.006552	-3.69	1.258	483	483	blup	0.092	0.00087	-0.6188	0.536
Brain_Hypothalamus	MGRN1	16	4666494	4740975	0.629	rs11640681	2.46	rs841225	0.531884	-7.72	0.853	421	1	top1	0.53	3.2e-19	-0.853	0.394
Brain_Hypothalamus	DHODH	16	72042487	72058954	0.316	rs4788568	-4.19	rs7186207	0.072239	-4.48	0.258	370	1	top1	0.072	0.003	-0.258	0.796
Brain_Hypothalamus	COG4	16	70514471	70557468	0.418	rs2271047	2.4	rs1551526	0.026587	-3.32	-1.016	157	157	blup	0.051	0.011	0.46963	0.639
Brain_Hypothalamus	NPRL3	16	135385	188859	0.415	rs3213574	-3.15	rs2562164	0.195277	-5.6	-1.301	275	3	lasso	0.22	2.6e-07	1.0603	0.289
Brain_Hypothalamus	LMF1	16	903634	1020999	0.371	rs3759937	3.29	rs9746775	-0.002299	3.35	1.617	446	446	blup	0.05	0.012	-0.26969	0.787
Brain_Hypothalamus	NARFL	16	779753	791329	0.295	rs3213574	-3.15	rs12448432	0.084903	4.7	-0.23	471	10	enet	0.15	2.4e-05	0.51262	0.608
Brain_Hypothalamus	MTHFSD	16	86563782	86588841	0.633	rs7499881	-3.11	rs7501170	0.224349	-4.98	-0.146	926	13	lasso	0.26	1.3e-08	1.18944	0.234
Brain_Hypothalamus	CRYM	16	21250195	21314404	0.347	rs11640226	-2.02	rs741720	0.002663	-3	0.201	251	251	blup	0.076	0.0023	0.81612	0.414
Brain_Hypothalamus	CLUAP1	16	3550924	3589032	0.54	rs13332500	-3.42	rs12933120	0.227364	5.69	-1.251	366	7	lasso	0.29	1.6e-09	-1.19315	0.233
Brain_Hypothalamus	EARS2	16	23533335	23568391	0.284	rs2269738	3.23	rs30016	0.238101	-5.26	1.838	430	1	top1	0.24	5.9e-08	-1.838	0.0661
Brain_Hypothalamus	RRN3P2	16	29086163	29128039	0.283	rs2161671	3.92	rs252343	0.057245	4.61	-0.378	154	5	lasso	0.069	0.0035	-0.16176	0.871
Brain_Hypothalamus	RBL2	16	53467889	53524951	0.347	rs8061397	2.85	rs9302648	0.262215	-5.91	-0.326	385	1	top1	0.26	1e-08	0.326	0.744
Brain_Hypothalamus	KAT8	16	31127075	31142714	0.29	rs7187359	2.6	rs35675346	0.186017	4.83	0.256	243	6	lasso	0.24	4.3e-08	0.03011	0.976
Brain_Hypothalamus	RNF40	16	30774439	30787628	0.228	rs7187359	2.6	rs4889653	0.058559	3.53	1.378	208	1	top1	0.059	0.0069	1.378	0.168
Brain_Hypothalamus	KNOP1	16	19714902	19729016	0.509	rs4780805	2.88	rs3829539	0.494271	7.4	-0.307	450	1	top1	0.49	1.9e-17	-0.307	0.759
Brain_Hypothalamus	PKMYT1	16	3018385	3030540	0.294	rs11642783	-2.49	rs2717713	0.009674	3	-0.915	347	347	blup	0.026	0.054	-0.49675	0.619
Brain_Hypothalamus	WFIKKN1	16	680932	684116	0.429	rs3213574	-3.15	rs2269556	0.244426	5.59	0.446	466	1	top1	0.24	3.7e-08	0.446	0.656
Brain_Hypothalamus	PRMT7	16	68344877	68392230	0.189	rs1868158	3.05	rs3785129	0.037403	-4.35	-2.705	317	317	blup	0.096	0.00068	1.96887	0.049
Brain_Hypothalamus	VPS4A	16	69345259	69358945	0.164	rs17232663	2.71	rs28545584	0.029697	3.22	-0.218	304	304	blup	0.11	0.00033	-1.39503	0.163
Brain_Hypothalamus	FOPNL	16	15959577	15982482	0.529	NA	NA	NA	NA	NA	NA	0	0	enet	0.02	0.081	NA	NA
Brain_Hypothalamus	KIAA0513	16	85061375	85127836	0.587	rs4782676	3.7	rs8047906	-0.009211	-3.09	0.722	638	638	blup	0.048	0.013	-1.92124	0.0547
Brain_Hypothalamus	12-Sep	16	4827670	4838397	0.659	rs1881336	-3.99	rs9938805	0.328296	6.6	-1.166	389	16	enet	0.38	1.4e-12	-1.25535	0.209
Brain_Hypothalamus	PARN	16	14529558	14726585	0.183	rs12447215	-2.64	rs36112041	-0.005024	2.88	1.816	184	184	blup	0.063	0.0054	-0.25688	0.797
Brain_Hypothalamus	MARVELD3	16	71660064	71676017	0.238	rs4788568	-4.19	rs7203231	0.034312	4.17	-3.072	418	418	blup	0.064	0.0048	-2.72117	0.00651
Brain_Hypothalamus	ADAMTS18	16	77281710	77469011	0.453	rs387138	-2.94	rs2246607	0.358522	6.4	2.181	855	1	top1	0.36	5.8e-12	2.181	0.0292
Brain_Hypothalamus	CMTM2	16	66613351	66622178	0.259	rs152168	2.59	rs12926574	0.017189	-3.54	2.458	419	4	lasso	0.02	0.077	-1.66685	0.0955
Brain_Hypothalamus	ADAD2	16	84224744	84230772	0.633	rs8050617	2.97	rs3759975	0.072899	5.28	1.057	968	13	lasso	0.16	1.1e-05	0.91375	0.361
Brain_Hypothalamus	OSGIN1	16	83982720	83999937	0.483	NA	NA	NA	NA	NA	NA	0	0	enet	0.034	0.032	NA	NA
Brain_Hypothalamus	TBX6	16	30097114	30103208	0.262	rs8048560	4.17	rs12933575	0.15823	4.59	0.559	225	1	top1	0.16	1.3e-05	0.559	0.576
Brain_Hypothalamus	TAOK2	16	29984962	30003582	0.171	rs8048560	4.17	rs8054172	0.008658	3.17	-3.428	193	15	enet	0.03	0.042	-3.33789	0.000844
Brain_Hypothalamus	CFDP1	16	75327596	75467383	0.297	rs17697324	3.05	rs11645602	-0.009492	-2.85	0.993	347	26	enet	0.04	0.022	-0.46301	0.643
Brain_Hypothalamus	HEATR3	16	50099852	50140298	0.671	rs6500291	-4.4	rs8051216	0.380491	-6.61	-3.901	376	12	lasso	0.4	1.9e-13	3.99356	6.51e-05
Brain_Hypothalamus	PDZD9	16	21995186	22012433	0.232	rs9927282	3.23	rs150583	0.07	-3.71	0.78	154	1	top1	0.07	0.0034	-0.78	0.435
Brain_Hypothalamus	CLEC18A	16	69984810	69998141	0.597	rs17232663	2.71	rs34087264	0.33369	-6.42	0.939	207	4	lasso	0.44	5.5e-15	-1.71515	0.0863
Brain_Hypothalamus	AMFR	16	56395364	56459450	0.307	rs899227	3.62	rs8060037	0.101213	4.22	-2.416	458	8	lasso	0.11	0.00025	-1.47341	0.141
Brain_Hypothalamus	SNRNP25	16	103010	107669	0.327	rs3213574	-3.15	rs8466	0.184226	-4.69	-2.221	234	1	top1	0.18	2.4e-06	2.221	0.0264
Brain_Hypothalamus	MEIOB	16	1883984	1934295	0.231	rs2745007	-3.56	rs2754189	0.168324	-4.37	0.385	455	1	top1	0.17	6.8e-06	-0.385	0.7
Brain_Hypothalamus	ACSM1	16	20634559	20710212	0.294	rs4375665	2.4	rs11643676	-0.0094	3.44	1.306	391	391	blup	0.034	0.031	-0.07549	0.94
Brain_Hypothalamus	AKTIP	16	53525562	53538323	0.359	rs8061397	2.85	rs8045574	0.163579	-4.52	-1.913	402	16	enet	0.21	5.4e-07	1.1983	0.231
Brain_Hypothalamus	DPEP2	16	68021297	68034489	0.235	rs34697097	3.26	rs11648294	0.017724	4.2	0.865	259	259	blup	0.06	0.0064	0.69455	0.487
Brain_Hypothalamus	NLRC3	16	3589049	3627401	0.352	rs13332500	-3.42	rs12933120	0.181232	-5.47	-1.251	363	10	enet	0.22	2.3e-07	2.65172	0.00801
Brain_Hypothalamus	NUDT16L1	16	4743695	4745860	0.373	rs1881336	-3.99	rs12325592	-0.009404	3.39	1.83	395	395	blup	0.053	0.0099	-0.0147	0.988
Brain_Hypothalamus	TPSAB1	16	1290697	1292555	0.434	rs2745007	-3.56	rs541054	-0.007455	-3.03	-2.523	449	449	blup	0.017	0.098	2.26352	0.0236
Brain_Hypothalamus	CTU2	16	88772871	88781750	0.275	rs4352077	3.11	rs837763	0.101306	-4.34	-0.233	386	14	enet	0.13	8.6e-05	0.35177	0.725
Brain_Hypothalamus	RMI2	16	11343506	11445619	0.375	rs6498114	3.62	rs12446881	0.197584	-5.23	-1.089	513	4	lasso	0.3	6.6e-10	1.15903	0.246
Brain_Hypothalamus	PRSS36	16	31150246	31161415	0.125	rs7187359	2.6	rs889555	0.13559	4.49	0.178	249	7	lasso	0.15	2.5e-05	0.11464	0.909
Brain_Hypothalamus	TUFM	16	28853732	28857729	0.129	rs187553	3.47	rs7185232	0.074834	3.9	-2.392	186	1	top1	0.075	0.0025	-2.392	0.0168
Brain_Hypothalamus	FAHD1	16	1877196	1890208	0.637	rs2745007	-3.56	rs1535343	0.455808	7.35	0.074	476	11	lasso	0.49	3.9e-17	0.30077	0.764
Brain_Hypothalamus	CTD-2547E10.2	16	21458004	21531765	0.243	rs11640226	-2.02	rs1046480	0.014008	-3.89	0.614	196	196	blup	0.13	8.1e-05	0.56223	0.574
Brain_Hypothalamus	RP5-1142A6.8	16	88809175	88812156	0.321	rs6500483	-2.87	rs750124	0.028191	-3.98	-0.419	392	392	blup	0.057	0.0077	0.02074	0.983
Brain_Hypothalamus	NPIPA1	16	15031271	15045913	0.624	rs12447215	-2.64	rs3198697	0.270299	-5.57	-1.641	103	8	lasso	0.33	4.8e-11	1.41257	0.158
Brain_Hypothalamus	NPIPA5	16	15457516	15474904	0.819	rs2075513	-2.54	rs3198697	0.377668	6.57	-1.641	237	237	blup	0.46	6.2e-16	-1.51015	0.131
Brain_Hypothalamus	ZFP1	16	75182390	75206134	0.442	rs1979717	2.9	rs7190094	0.17877	-5.21	-0.285	422	6	lasso	0.2	1.1e-06	-0.00517	0.996
Brain_Hypothalamus	WWOX	16	78133310	79246564	0.541	rs16948137	3.14	rs4605176	0.03958	4.77	-1.023	865	36	enet	0.16	1.4e-05	-1.12506	0.261
Brain_Hypothalamus	NPIPP1	16	15198178	15217355	0.409	rs7501119	-2.57	rs7192563	0.2558	5.53	0.269	102	1	top1	0.26	1.6e-08	0.269	0.788
Brain_Hypothalamus	SULT1A1	16	28616903	28634946	0.32	rs34833	-2.73	rs17640009	0.140897	-4.48	-0.409	185	185	blup	0.15	1.7e-05	0.54519	0.586
Brain_Hypothalamus	PDXDC2P	16	70023988	70099851	0.385	rs17232663	2.71	rs8059245	-0.000708	3.78	-1.539	186	28	enet	0.1	0.0004	-0.9863	0.324
Brain_Hypothalamus	SULT1A2	16	28603264	28608430	0.284	rs34833	-2.73	rs17640009	0.146234	4.66	-0.409	190	1	top1	0.15	2.9e-05	-0.409	0.683
Brain_Hypothalamus	TPSB2	16	1277272	1280214	0.359	rs2745007	-3.56	rs909921	0.136977	4.64	0.472	455	1	top1	0.14	5.2e-05	0.472	0.637
Brain_Hypothalamus	ZNF720	16	31724550	31806190	0.336	rs2454908	-2.39	rs17839518	0.046808	-3.7	-0.375	207	18	enet	0.1	0.0005	-0.65881	0.51
Brain_Hypothalamus	CCDC154	16	1484384	1494557	0.382	rs2745007	-3.56	rs7498616	0.245737	5.49	-1.964	480	4	lasso	0.3	8.7e-10	-1.99063	0.0465
Brain_Hypothalamus	EME2	16	1823208	1831709	0.401	rs2745007	-3.56	rs9940055	0.026996	-3.61	-1.48	475	1	top1	0.027	0.05	1.48	0.139
Brain_Hypothalamus	CES1	16	55836763	55867249	0.436	rs8047963	2.51	rs11865638	0.142742	4.44	0.191	517	4	lasso	0.16	1.2e-05	-0.27199	0.786
Brain_Hypothalamus	SPIRE2	16	89884587	89937727	0.32	rs747486	3.57	rs7195066	0.13237	4.67	-1.107	357	357	blup	0.15	1.7e-05	-0.46293	0.643
Brain_Hypothalamus	RP11-830F9.6	16	89006197	89017932	0.299	rs3114919	3.76	rs753602	0.011077	-3.24	-0.369	432	1	top1	0.011	0.14	0.369	0.712
Brain_Hypothalamus	SYCE1L	16	77240338	77246902	0.427	rs284928	2.77	rs8061864	0.347183	6.14	0.618	735	1	top1	0.35	1.5e-11	0.618	0.537
Brain_Hypothalamus	LAT	16	28996147	29002104	0.177	rs187553	3.47	rs34833	0.08725	4.04	-2.726	185	2	lasso	0.1	0.00044	-2.62173	0.00875
Brain_Hypothalamus	CDIPT-AS1	16	29875155	29879371	0.259	rs8048560	4.17	rs889695	0.244025	-5.38	1.579	161	1	top1	0.24	3.8e-08	-1.579	0.114
Brain_Hypothalamus	EXOSC6	16	70284134	70285833	0.315	rs1566452	-2.61	rs4985407	0.220823	5.42	-1.324	200	21	enet	0.22	1.9e-07	-1.43572	0.151
Brain_Hypothalamus	RP11-419C5.2	16	70010291	70016448	0.731	rs17232663	2.71	rs7186296	0.172587	-5.57	1.498	198	198	blup	0.36	6.9e-12	-2.27495	0.0229
Brain_Hypothalamus	WASIR2	16	72910	75123	0.594	rs8054892	-2.51	rs8466	0.030406	-4.02	-2.221	226	1	top1	0.03	0.04	2.221	0.0264
Brain_Hypothalamus	NPIPB7	16	28467693	28481868	0.185	rs34833	-2.73	rs8062405	0.188188	-5.15	-1.102	217	1	top1	0.19	1.8e-06	1.102	0.27
Brain_Hypothalamus	RP11-166B2.1	16	12021230	12070500	0.773	rs7199458	2.61	rs2869492	0.552404	7.63	-1.045	453	1	top1	0.55	2.9e-20	-1.045	0.296
Brain_Hypothalamus	SMG1P1	16	22449037	22503541	0.21	rs9927282	3.23	rs2926362	0.145864	-4.42	0.657	257	22	enet	0.15	2.9e-05	-0.73374	0.463
Brain_Hypothalamus	DECR2	16	451826	462487	0.731	rs3213574	-3.15	rs3743890	0.315574	6.43	0.582	390	15	lasso	0.39	5.1e-13	0.56083	0.575
Brain_Hypothalamus	RP11-1348G14.4	16	28814097	28829149	0.232	rs187553	3.47	rs8045689	0.129555	-4.97	-2.49	185	15	enet	0.16	8.7e-06	1.82773	0.0676
Brain_Hypothalamus	AC008731.1	16	24931582	24932325	0.583	rs12921225	2.32	rs17178990	0.177611	5.75	0.126	389	4	lasso	0.21	3.6e-07	0.08443	0.933
Brain_Hypothalamus	MC1R	16	89979826	89987385	0.317	rs441526	-3.47	rs3212371	0.069486	4.89	0.621	313	4	lasso	0.15	2e-05	0.75698	0.449
Brain_Hypothalamus	RP11-46C24.7	16	89281638	89284061	0.531	rs3114919	3.76	rs12920028	0.204717	-5.51	0.57	396	1	top1	0.2	5.9e-07	-0.57	0.569
Brain_Hypothalamus	IL21R-AS1	16	27458990	27464714	0.397	rs11648096	2.38	rs4787976	0.327342	-6.56	-0.78	520	33	enet	0.36	3.6e-12	0.72668	0.467
Brain_Hypothalamus	RP5-1142A6.9	16	88785023	88786792	0.447	rs4352077	3.11	rs8060966	-0.009487	-3.37	-0.856	388	23	enet	0.1	0.00045	1.18023	0.238
Brain_Hypothalamus	RP11-303E16.3	16	81050397	81069364	0.577	rs7198953	2.6	rs9925780	0.107538	-5.01	-0.088	685	683	blup	0.17	4.6e-06	-0.6631	0.507
Brain_Hypothalamus	RP11-645C24.5	16	21805416	21807080	0.403	rs13313556	2.5	rs4783412	0.083172	-4.64	0.402	138	9	lasso	0.22	2.5e-07	-0.48293	0.629
Brain_Hypothalamus	ERVK13-1	16	2710350	2723445	0.581	rs11642783	-2.49	rs11642783	0.5159	-7.51	-2.487	307	1	top1	0.52	1.9e-18	2.487	0.0129
Brain_Hypothalamus	SNAI3-AS1	16	88729706	88753594	0.334	rs4352077	3.11	rs11076696	0.020783	-4.23	-0.426	377	377	blup	0.044	0.017	-0.68166	0.495
Brain_Hypothalamus	RP11-72I8.1	16	15188268	15203054	0.282	rs7501119	-2.57	rs4780563	0.071084	3.95	1.181	102	102	blup	0.15	2.1e-05	0.97492	0.33
Brain_Hypothalamus	MIR940	16	2318624	2323419	0.309	rs6600181	2.55	rs12386039	0.180253	4.62	0.169	348	1	top1	0.18	3.1e-06	0.169	0.866
Brain_Hypothalamus	RP11-196G11.2	16	31054471	31061201	0.117	rs7187359	2.6	rs12445568	0.052663	4.01	-0.098	241	241	blup	0.099	0.00056	-0.28854	0.773
Brain_Hypothalamus	RP11-356C4.5	16	90176982	90234633	0.304	rs4785714	2.7	rs1079558	-0.009296	-3.26	-0.825	204	23	enet	0.043	0.018	2.36522	0.018
Brain_Hypothalamus	CTD-2380F24.1	16	19772561	19777421	0.428	rs4780805	2.88	rs720176	0.160242	-4.87	-0.337	453	1	top1	0.16	1.2e-05	0.337	0.736
Brain_Hypothalamus	VPS9D1-AS1	16	89778264	89784573	0.407	rs3114919	3.76	rs11641726	0.181104	5.12	0.611	405	1	top1	0.18	2.9e-06	0.611	0.541
Brain_Hypothalamus	RP11-345M22.2	16	79750622	79804460	0.524	rs4889102	-2.51	rs4404082	0.151222	-5.12	1.392	785	44	enet	0.15	1.8e-05	-1.92795	0.0539
Brain_Hypothalamus	RP11-296I10.6	16	70253477	70279519	0.17	rs1566452	-2.61	rs2549066	0.16343	-4.89	0.567	198	11	enet	0.18	3.1e-06	-1.68609	0.0918
Brain_Hypothalamus	RP11-20I23.13	16	2604061	2605999	0.665	rs11642783	-2.49	rs11642783	0.365252	6.4	-2.487	291	1	top1	0.37	3.3e-12	-2.487	0.0129
Brain_Hypothalamus	HPR	16	72097123	72111145	0.726	rs4788568	-4.19	rs2000999	0.421168	6.72	-0.816	360	6	enet	0.43	1.7e-14	-0.64065	0.522
Brain_Hypothalamus	SSTR5-AS1	16	1114093	1128707	0.404	rs2745007	-3.56	rs34775748	-0.007302	-3.63	0.105	470	470	blup	0.013	0.13	0.41348	0.679
Brain_Hypothalamus	RP11-388M20.9	16	31237281	31238481	0.196	rs8058961	2.54	rs9923480	-0.008146	3.14	0.393	263	263	blup	0.04	0.022	0.19893	0.842
Brain_Hypothalamus	CORO7	16	4404543	4475706	0.332	rs11640681	2.46	rs11076830	0.202859	-5.79	0.021	438	3	lasso	0.23	9.5e-08	-0.02001	0.984
Brain_Hypothalamus	RP11-473M20.14	16	3166043	3184883	0.341	rs13332500	-3.42	rs11647815	0.179675	5.03	-1.903	390	1	top1	0.18	3.2e-06	-1.903	0.057
Brain_Hypothalamus	ATP5A1P3	16	72038936	72040442	0.189	rs4788568	-4.19	rs4788808	0.043782	4.24	-2.269	370	370	blup	0.12	0.00017	-2.42413	0.0153
Brain_Hypothalamus	RP11-473I1.10	16	9201098	9207038	0.374	rs9923450	-3.58	rs12925781	-0.00944	-3.4	-1.6	560	560	blup	0.056	0.0079	0.46863	0.639
Brain_Hypothalamus	LA16c-325D7.2	16	2916349	2917619	0.706	rs11642783	-2.49	rs17660212	0.378031	6.5	-1.69	323	1	top1	0.38	1.1e-12	-1.69	0.091
Brain_Hypothalamus	AF001548.5	16	15820531	15826850	0.412	rs3888565	3.35	rs16967494	0.363248	6.32	0.765	457	1	top1	0.36	3.9e-12	0.765	0.444
Brain_Hypothalamus	RP11-127I20.5	16	4845266	4846533	0.623	rs1881336	-3.99	rs3827527	0.206	6.44	-1.544	387	20	enet	0.43	1.2e-14	-1.46142	0.144
Brain_Hypothalamus	LA16c-OS12.2	16	235747	236293	0.488	rs3213574	-3.15	rs4141288	0.15903	5.7	1.103	303	33	enet	0.29	1.1e-09	1.96804	0.0491
Brain_Hypothalamus	RP11-463O9.9	16	86553989	86557503	0.533	rs7499881	-3.11	rs8059599	0.224209	5.02	-0.375	930	1	top1	0.22	1.6e-07	-0.375	0.708
Brain_Hypothalamus	RP11-1348G14.6	16	28761280	28761916	0.253	rs187553	3.47	rs4072401	0.004419	-3.42	1.277	199	199	blup	0.053	0.01	-0.07382	0.941
Brain_Hypothalamus	LA16c-380H5.5	16	3056121	3057386	0.466	rs11077346	-3.28	rs2526269	0.361449	-6.3	-0.656	356	1	top1	0.36	4.5e-12	0.656	0.512
Brain_Hypothalamus	POLDIP2	17	26674036	26684545	0.2685	rs7207976	-4.22	rs11080054	0.15326	-4.96	-0.757	270	7	lasso	0.18	3.5e-06	0.28306	0.77713
Brain_Hypothalamus	LIG3	17	33307513	33332083	0.384	rs7219975	2.29	rs1003918	0.30877	-5.84	-1.029	491	1	top1	0.31	3.1e-10	1.029	0.30348
Brain_Hypothalamus	SPATA20	17	48623667	48633213	0.6942	rs3785909	2.92	rs989128	0.44115	-6.93	0.997	467	8	lasso	0.5	1.3e-17	-1.06277	0.28788
Brain_Hypothalamus	COX10	17	13972813	14111994	0.3804	rs3785686	3.05	rs16940865	0.05602	3.97	-0.48	594	594	blup	0.085	0.0013	0.32995	0.74144
Brain_Hypothalamus	ELAC2	17	12895708	12921504	0.5531	rs12601765	3.8	rs1044569	0.53429	-7.57	-0.591	570	1	top1	0.53	2.4e-19	0.591	0.55452
Brain_Hypothalamus	NOS2	17	26083792	26127525	0.3287	rs2779252	-3.17	rs3751972	0.23566	5.41	-0.86	302	1	top1	0.24	7e-08	-0.86	0.38979
Brain_Hypothalamus	CYB561	17	61509665	61523739	0.289	rs8066276	2.42	rs241059	0.12295	-4.68	-0.366	257	1	top1	0.12	0.00013	0.366	0.71437
Brain_Hypothalamus	TTC19	17	15902694	15948329	0.1363	rs4570894	-2.48	rs9891938	0.0041	-3.44	-1.755	279	278	blup	0.052	0.01	1.77119	0.07653
Brain_Hypothalamus	SLC25A39	17	42396993	42402238	0.4633	rs7502079	-2.73	rs7216307	0.12242	-4.72	-0.631	340	8	lasso	0.14	3.4e-05	0.33756	0.7357
Brain_Hypothalamus	TUBG2	17	40811323	40819024	0.3626	rs9912587	-4.18	rs3760384	0.11116	4.99	-0.733	258	5	lasso	0.15	2.3e-05	-0.06466	0.94845
Brain_Hypothalamus	HEATR6	17	58120555	58156292	0.247	rs3803861	3.01	rs345168	0.05262	3.88	1.793	226	226	blup	0.054	0.0093	-1.22467	0.2207
Brain_Hypothalamus	PSMC5	17	61905032	61909379	0.1996	rs903285	2.57	rs4968599	0.17233	-4.92	-0.741	327	327	blup	0.2	8.7e-07	0.5747	0.56549
Brain_Hypothalamus	SPAG7	17	4862521	4871167	0.4194	rs1052751	-4.24	rs3786044	0.1369	4.97	0.003	440	5	lasso	0.15	1.8e-05	-0.79828	0.42471
Brain_Hypothalamus	TADA2A	17	35766965	35839835	0.3693	rs2107131	-2.58	rs11263750	0.12803	-3.97	-0.192	356	23	enet	0.16	1.2e-05	-0.6108	0.54133
Brain_Hypothalamus	DHRS11	17	34948228	34957235	0.3973	rs4796274	2.31	rs17560870	0.20156	-5.16	-0.408	310	1	top1	0.2	7.4e-07	0.408	0.68327
Brain_Hypothalamus	WNT3	17	44839872	44910424	0.3305	rs11867160	-2.35	rs12952746	0.03874	4.99	-0.818	258	8	lasso	0.11	0.00028	-0.18816	0.85075
Brain_Hypothalamus	RAD51C	17	56769934	56811703	0.4257	rs2072144	-2.97	rs3803753	0.2951	-6.42	-0.435	304	6	lasso	0.33	5.3e-11	0.50685	0.61226
Brain_Hypothalamus	KPNB1	17	45726842	45762871	0.1814	rs11868497	-2.53	rs8079142	0.02888	3.46	0.485	397	1	top1	0.029	0.044	0.485	0.62768
Brain_Hypothalamus	CDK5RAP3	17	46045176	46059138	0.3394	rs12603115	-2.55	rs2285860	0.00596	-3.63	-1.395	388	388	blup	0.049	0.012	1.70238	0.08868
Brain_Hypothalamus	CHRNE	17	4801357	4806369	0.3014	rs1052751	-4.24	rs34461890	0.12964	4.92	1.9	443	1	top1	0.13	8.2e-05	1.9	0.05743
Brain_Hypothalamus	NUP88	17	5264258	5322960	0.309	rs8072363	3.21	rs6502844	0.01296	-3.87	0.129	526	526	blup	0.065	0.0046	-1.27781	0.20131
Brain_Hypothalamus	GOSR1	17	28804380	28854610	0.147	rs35958868	-4.62	rs3764417	0.10883	4.41	1.245	320	1	top1	0.11	0.00031	1.245	0.21313
Brain_Hypothalamus	FTSJ3	17	61896793	61907372	0.4258	rs903285	2.57	rs8066754	0.46724	-7.42	-0.753	329	5	lasso	0.49	1.8e-17	0.49972	0.61727
Brain_Hypothalamus	C17orf75	17	30651681	30677042	0.1752	rs11657307	2.98	rs4794922	0.08039	-4.2	-0.217	255	3	lasso	0.086	0.0013	-0.31122	0.75564
Brain_Hypothalamus	KRT32	17	39616063	39623681	0.2588	rs11079008	-2.61	rs12603256	0.12351	4.5	0.239	455	1	top1	0.12	0.00012	0.239	0.81111
Brain_Hypothalamus	SGCA	17	48243346	48253292	0.2672	rs4794174	-2.37	rs2586488	0.12523	4.38	0.488	446	1	top1	0.13	0.00011	0.488	0.62555
Brain_Hypothalamus	HDAC5	17	42154114	42201070	0.2355	rs9904409	-2.49	rs28571240	0.06995	-4	0.761	364	364	blup	0.13	0.00011	-1.59536	0.11063
Brain_Hypothalamus	RCVRN	17	9799637	9808938	0.6764	rs12150284	2.81	rs1047367	0.29409	6.45	-0.313	633	10	lasso	0.35	1.5e-11	-0.2774	0.78147
Brain_Hypothalamus	EPX	17	56270098	56282535	0.3335	rs2072144	-2.97	rs8077426	0.17831	-4.81	1.753	412	1	top1	0.18	3.5e-06	-1.753	0.0796
Brain_Hypothalamus	AKAP1	17	55162453	55198710	0.3421	rs10491158	-3.21	rs917927	-0.0091	3.08	-0.148	520	520	blup	0.062	0.0055	-1.29426	0.19558
Brain_Hypothalamus	TEX14	17	56634039	56769416	0.1521	rs2072144	-2.97	rs11079367	0.03254	3.8	-0.033	304	304	blup	0.07	0.0034	-0.30048	0.76381
Brain_Hypothalamus	TEKT3	17	15207128	15244958	0.316	rs8082487	2.86	rs2938158	-0.0083	-3.56	-0.655	474	474	blup	0.036	0.028	0.83653	0.40286
Brain_Hypothalamus	NUP85	17	73201754	73231853	0.4126	rs1109033	2.99	rs11657106	0.24499	5.24	1.66	379	1	top1	0.24	3.6e-08	1.66	0.09691
Brain_Hypothalamus	RPAIN	17	5323481	5334613	0.2796	rs8072363	3.21	rs8703	-0.00367	3.46	-1.531	526	526	blup	0.023	0.065	-2.35571	0.01849
Brain_Hypothalamus	CCL4	17	34430983	34433014	0.237	rs16972038	2.08	rs2291299	0.0072	-2.61	-0.039	277	277	blup	0.047	0.014	0.1808	0.85652
Brain_Hypothalamus	LLGL1	17	18128901	18148149	0.2359	rs2294913	-3.81	rs12953299	0.10882	-4.17	1.572	287	7	enet	0.14	5e-05	-0.36173	0.71756
Brain_Hypothalamus	WBP2	17	73841780	73852588	0.3518	rs9902371	-3.64	rs9902371	0.0742	-4.16	-3.638	384	384	blup	0.11	0.00024	3.09955	0.00194
Brain_Hypothalamus	PRPSAP2	17	18759612	18834581	0.2275	rs9901160	-3.26	rs11078421	0.01956	3.48	-0.641	154	1	top1	0.02	0.08	-0.641	0.52152
Brain_Hypothalamus	TOM1L1	17	52976748	53037988	0.3947	rs16954493	-2.55	rs9899602	-0.00265	-3.55	-1.167	476	476	blup	0.035	0.031	0.31576	0.75219
Brain_Hypothalamus	VPS53	17	411908	624957	0.3209	rs2083811	2.8	rs16954373	0.08335	4.13	0.856	403	5	lasso	0.11	0.00029	1.08952	0.27592
Brain_Hypothalamus	SCRN2	17	45915080	45918699	0.3021	rs12603115	-2.55	rs2074185	0.06205	-3.92	-0.007	386	57	enet	0.24	5.5e-08	0.12061	0.904
Brain_Hypothalamus	CCDC40	17	78010435	78074412	0.6022	rs9909720	3.96	rs894310	0.18134	5.61	-0.831	405	9	lasso	0.23	1.1e-07	-0.74051	0.45899
Brain_Hypothalamus	FN3KRP	17	80674559	80688204	0.5199	rs7405957	-2.85	rs3848403	0.19141	-4.75	0.202	367	1	top1	0.19	1.5e-06	-0.202	0.83992
Brain_Hypothalamus	TRIM65	17	73876416	73893084	0.4482	rs9902371	-3.64	rs8067076	0.15686	4.39	-3.194	391	391	blup	0.16	9.4e-06	-2.83956	0.00452
Brain_Hypothalamus	NT5C3B	17	39981335	39992523	0.3154	rs11079008	-2.61	rs9896766	0.24612	5.6	-1.359	408	1	top1	0.25	3.3e-08	-1.359	0.17415
Brain_Hypothalamus	ABCA9	17	66970629	67057205	0.2453	rs17684521	-2.66	rs732010	-0.00831	-3.33	0.781	467	467	blup	0.0073	0.18	0.25865	0.79591
Brain_Hypothalamus	ABCA6	17	67074843	67138029	0.2257	rs17684521	-2.66	rs4141177	-0.00104	-4.02	-0.304	467	467	blup	0.0032	0.25	-0.15821	0.87429
Brain_Hypothalamus	C17orf50	17	34087916	34092098	0.2677	rs2291189	-2.18	rs4795090	0.17894	4.71	0.285	372	3	lasso	0.18	3.3e-06	0.1486	0.88187
Brain_Hypothalamus	FLCN	17	17115526	17140496	0.3758	rs6502584	2.58	rs7208065	0.16083	-4.61	-0.743	397	1	top1	0.16	1.1e-05	0.743	0.45748
Brain_Hypothalamus	SNF8	17	47006678	47022479	0.2522	rs2288280	-2.44	rs11869991	0.2262	-5.11	0.469	397	6	lasso	0.25	2e-08	-0.51275	0.60813
Brain_Hypothalamus	TAOK1	17	27717482	27878922	0.4602	rs8082352	-2.7	rs17795242	-0.00807	-2.93	0.913	327	327	blup	0.061	0.0058	-0.42134	0.67351
Brain_Hypothalamus	NAGS	17	42081914	42086428	0.3801	rs7223638	-3.33	rs5848	-0.00937	3.14	0.747	367	367	blup	0.14	3.8e-05	0.29438	0.76846
Brain_Hypothalamus	DBF4B	17	42785976	42829632	0.6924	rs4793165	2.84	rs16970944	0.44345	-7.21	0.435	389	8	lasso	0.45	2.4e-15	-0.29188	0.77038
Brain_Hypothalamus	ALOX15	17	4534197	4545589	0.4322	rs1052751	-4.24	rs4346260	0.25745	5.41	-0.794	447	1	top1	0.26	1.5e-08	-0.794	0.4272
Brain_Hypothalamus	FGF11	17	7341592	7348256	0.6271	rs8079544	5.1	rs7219550	-0.00869	-3.31	1.576	481	481	blup	0.17	6.7e-06	-0.14221	0.88692
Brain_Hypothalamus	COX11	17	53029263	53046125	0.3269	rs16954493	-2.55	rs17817829	0.13106	-4.71	1.144	499	1	top1	0.13	7.5e-05	-1.144	0.25262
Brain_Hypothalamus	STXBP4	17	53046147	53241646	0.281	rs16954493	-2.55	rs2628305	0.01499	-3.58	0.227	499	499	blup	0.038	0.025	-0.54335	0.58689
Brain_Hypothalamus	CENPV	17	16245848	16256813	0.5744	rs4570894	-2.48	rs3112521	0.29849	6.08	-0.995	285	8	lasso	0.31	3.5e-10	-0.95926	0.33743
Brain_Hypothalamus	SLFN5	17	33570055	33600674	0.6559	rs2291189	-2.18	rs883416	0.39534	6.62	-0.108	378	10	lasso	0.42	3.2e-14	-0.05435	0.95666
Brain_Hypothalamus	GNGT2	17	47280153	47286762	0.2647	rs1035050	3.09	rs4794029	0.01639	3.94	-0.281	376	376	blup	0.028	0.048	-0.22727	0.82021
Brain_Hypothalamus	TBC1D16	17	77906142	78009647	0.3291	rs9909720	3.96	rs7211532	-0.00804	2.86	-0.639	405	405	blup	0.034	0.033	-0.15792	0.87452
Brain_Hypothalamus	SRR	17	2207066	2228554	0.3043	rs903158	2.4	rs12450028	0.19458	-5.1	-1.188	409	3	lasso	0.24	7e-08	0.95076	0.34173
Brain_Hypothalamus	ZNF232	17	5008836	5026411	0.287	rs1052751	-4.24	rs2585266	0.01876	4.26	-1.809	432	432	blup	0.09	0.001	-0.93076	0.35198
Brain_Hypothalamus	ICT1	17	73008765	73017356	0.342	rs1109033	2.99	rs1109033	-0.00795	3.23	2.992	417	417	blup	0.071	0.0032	2.8447	0.00445
Brain_Hypothalamus	STRA13	17	79976578	79980794	0.5415	rs8077209	-2.89	rs13087	0.27584	-5.49	0.861	320	1	top1	0.28	3.8e-09	-0.861	0.38924
Brain_Hypothalamus	ADPRM	17	10600911	10614550	0.3109	rs2320796	2.67	rs9904211	0.1543	4.36	2.108	500	1	top1	0.15	1.7e-05	2.108	0.03503
Brain_Hypothalamus	ADORA2B	17	15848231	15879060	0.2026	rs4570894	-2.48	rs8071399	0.08418	3.92	0.045	296	4	lasso	0.11	0.00024	-0.8786	0.37962
Brain_Hypothalamus	GAA	17	78075355	78093678	0.6494	rs9909720	3.96	rs12452616	0.22263	-5.05	0.003	437	12	lasso	0.23	1.3e-07	-0.1275	0.89854
Brain_Hypothalamus	KRT15	17	39669995	39678781	0.2781	rs11079008	-2.61	rs8078650	-0.00623	3.35	-0.651	439	439	blup	0.03	0.042	-1.28107	0.20017
Brain_Hypothalamus	TVP23B	17	18684308	18710027	0.3376	rs2294913	-3.81	rs4123417	0.13677	-5.25	-0.654	173	10	lasso	0.23	1.4e-07	0.75089	0.45272
Brain_Hypothalamus	TEFM	17	29224354	29233838	0.1267	rs35958868	-4.62	rs170052	0.08541	-4.18	0.639	270	1	top1	0.085	0.0013	-0.639	0.52282
Brain_Hypothalamus	DCAKD	17	43100708	43138473	0.2535	rs4793165	2.84	rs8073198	0.05015	4.17	-0.961	325	325	blup	0.079	0.002	1.10177	0.27056
Brain_Hypothalamus	JUP	17	39910856	39943183	0.2053	rs11079008	-2.61	rs11079016	0.03426	3.88	-0.646	414	414	blup	0.045	0.016	-2.09528	0.03615
Brain_Hypothalamus	MRPL45	17	36452989	36479101	0.3096	rs12452967	-2.61	rs4794779	-0.00927	3.25	1.637	284	3	lasso	-0.0049	0.49	1.55612	0.11968
Brain_Hypothalamus	TOM1L2	17	17746828	17875736	0.1321	rs2294913	-3.81	rs2350976	-0.00524	-3.53	1.251	385	385	blup	0.094	0.00076	-0.09663	0.92302
Brain_Hypothalamus	B3GNTL1	17	80901667	81009686	0.2285	rs7405957	-2.85	rs3935099	0.00738	-3.58	1.208	254	254	blup	0.079	0.0019	-0.15686	0.87536
Brain_Hypothalamus	CRLF3	17	29096406	29151794	0.3371	rs35958868	-4.62	rs11656419	0.14373	-4.78	1.488	276	276	blup	0.15	2.2e-05	-0.55069	0.58184
Brain_Hypothalamus	LRRC37A	17	44370099	44415160	0.8536	rs2074405	1.82	rs183211	0.14765	5.57	1.613	79	16	lasso	0.5	1.7e-17	1.74328	0.08128
Brain_Hypothalamus	EFCAB5	17	28256218	28435470	0.0987	rs28437451	2.13	rs2129785	0.0173	3.91	-2.12	333	333	blup	0.055	0.0087	0.05194	0.95857
Brain_Hypothalamus	TOP3A	17	18174742	18218321	0.3654	rs2294913	-3.81	rs2605141	0.18481	4.59	0.615	279	1	top1	0.18	2.3e-06	0.615	0.53855
Brain_Hypothalamus	EFCAB13	17	45400656	45518678	0.2071	rs11868497	-2.53	rs3809863	0.1266	4.35	0.912	346	1	top1	0.13	0.0001	0.912	0.36177
Brain_Hypothalamus	C17orf104	17	42733762	42767676	0.1444	rs4793165	2.84	rs9903243	-0.00389	3.4	0.803	403	403	blup	0.057	0.0077	0.44233	0.65825
Brain_Hypothalamus	RPH3AL	17	62293	236045	0.3659	rs9319625	2	rs8066107	0.3195	6.1	1.172	290	1	top1	0.32	1.4e-10	1.172	0.2412
Brain_Hypothalamus	OGFOD3	17	80347099	80373503	0.3277	rs8077209	-2.89	rs7217458	0.07684	-4.33	1.062	365	8	lasso	0.14	5.1e-05	-1.70571	0.08806
Brain_Hypothalamus	CYB5D1	17	7761210	7765600	0.4719	rs8079544	5.1	rs3027240	0.00639	3.14	0.055	508	508	blup	0.032	0.037	0.66669	0.50497
Brain_Hypothalamus	NPLOC4	17	79523913	79604172	0.3214	rs11653012	-2.64	rs3924327	0.02698	3.56	-0.355	318	318	blup	0.062	0.0057	-0.86979	0.38442
Brain_Hypothalamus	MXRA7	17	74669741	74707098	0.5766	rs655149	-2.96	rs9900613	0.20923	-5.8	1.547	526	8	lasso	0.35	1.1e-11	-0.83152	0.40568
Brain_Hypothalamus	SPNS3	17	4336983	4391503	0.4326	rs1052751	-4.24	rs8068010	0.21771	-5.34	1.008	453	1	top1	0.22	2.4e-07	-1.008	0.31345
Brain_Hypothalamus	PYCR1	17	79890260	79900288	0.35	rs8077209	-2.89	rs35935560	0.22646	5.43	1.592	310	8	enet	0.26	1.1e-08	1.4695	0.1417
Brain_Hypothalamus	MYADML2	17	79897521	79905013	0.4846	rs8077209	-2.89	rs35810039	0.33655	6.23	1.339	313	4	lasso	0.35	1.7e-11	1.50917	0.13125
Brain_Hypothalamus	NOTUM	17	79910388	79919716	0.5018	rs8077209	-2.89	rs34319293	0.22069	5.18	1.006	316	1	top1	0.22	2e-07	1.006	0.31442
Brain_Hypothalamus	ARL17A	17	44594068	44657088	0.44	rs2074405	1.82	rs169201	0.30341	6.55	1.456	144	144	blup	0.34	1.9e-11	1.26021	0.2076
Brain_Hypothalamus	CD300LF	17	72690452	72709117	0.3235	rs3760199	2.73	rs10512597	-0.00883	-3.14	1.551	464	464	blup	0.033	0.033	-0.90298	0.36653
Brain_Hypothalamus	SMYD4	17	1682779	1733928	0.4092	rs5005394	2.48	rs11062	0.2948	-5.8	1.285	437	1	top1	0.29	9.2e-10	-1.285	0.19879
Brain_Hypothalamus	RDM1	17	34245070	34257777	0.2415	rs16972038	2.08	rs2251660	0.25369	-5.34	-0.232	314	1	top1	0.25	1.9e-08	0.232	0.81654
Brain_Hypothalamus	C17orf97	17	260118	273510	0.4325	rs9319625	2	rs11150882	0.1589	4.4	1.825	299	1	top1	0.16	1.3e-05	1.825	0.068
Brain_Hypothalamus	TRPV2	17	16320876	16340317	0.4573	rs4570894	-2.48	rs3813769	0.29126	-5.63	0.375	309	1	top1	0.29	1.2e-09	-0.375	0.70766
Brain_Hypothalamus	TMEM220	17	10602332	10633633	0.4824	rs2320796	2.67	rs368500	0.3445	-6.16	1.609	497	1	top1	0.34	1.8e-11	-1.609	0.10762
Brain_Hypothalamus	MSL1	17	38278551	38293042	0.1862	rs9675320	-2.57	rs2715554	0.02017	-4.37	0.258	305	1	lasso	0.054	0.0093	-0.258	0.79641
Brain_Hypothalamus	SHPK	17	3511556	3539616	0.557	rs2293881	-2.92	rs17707155	0.32793	5.98	-0.608	531	53	enet	0.39	6e-13	-1.75322	0.07956
Brain_Hypothalamus	AC135178.1	17	8261731	8263538	0.3055	rs12601097	3.58	rs1695213	0.19848	-4.92	-0.211	459	1	top1	0.2	9.1e-07	0.211	0.83289
Brain_Hypothalamus	DDX42	17	61851136	61896677	0.2198	rs903285	2.57	rs9891018	0.08179	-4.34	1.667	315	315	blup	0.1	0.00054	-1.98644	0.04698
Brain_Hypothalamus	MAP3K3	17	61699775	61773261	0.2756	rs8066276	2.42	rs9891018	0.0414	4.27	1.667	276	276	blup	0.17	8.2e-06	2.19651	0.02806
Brain_Hypothalamus	MRPL38	17	73894724	73901494	0.3649	rs9902371	-3.64	rs17583163	0.01407	-3.82	-1.5	393	5	lasso	0.052	0.011	1.18582	0.23569
Brain_Hypothalamus	CRHR1-IT1	17	43697694	43725582	0.3704	rs11574836	1.98	rs8072451	0.38336	6.69	1.187	93	1	top1	0.38	7.1e-13	1.187	0.23523
Brain_Hypothalamus	TAX1BP3	17	3566196	3571976	0.2732	rs2293881	-2.92	rs222779	0.02896	-3.68	0.09	531	1	top1	0.029	0.044	-0.09	0.92829
Brain_Hypothalamus	ARL16	17	79648204	79650954	0.5071	rs11653012	-2.64	rs8071084	0.3988	-6.59	0.982	326	3	lasso	0.4	1.8e-13	-0.62124	0.53444
Brain_Hypothalamus	KANSL1-AS1	17	44270942	44274089	0.3683	rs242942	-1.62	rs17762769	0.40343	6.95	1.204	29	18	enet	0.43	6.9e-15	1.19632	0.23157
Brain_Hypothalamus	LRRC37A4P	17	43578685	43627701	0.8117	rs11574836	1.98	rs17762769	0.62335	-8.29	1.204	137	7	lasso	0.62	2.8e-24	-1.37956	0.16772
Brain_Hypothalamus	ZSWIM7	17	15879874	15897144	0.2493	rs4570894	-2.48	rs1045599	0.23592	5.28	-1.881	277	1	top1	0.24	6.8e-08	-1.881	0.05997
Brain_Hypothalamus	TBC1D26	17	15635561	15649476	0.3612	rs2875118	-2.34	rs163369	0.18143	-4.72	-0.37	343	23	enet	0.19	2.2e-06	1.79937	0.07196
Brain_Hypothalamus	TIAF1	17	27401933	27405875	0.253	rs7207976	-4.22	rs2320786	0.14347	-4.42	0.438	322	1	top1	0.14	3.4e-05	-0.438	0.66139
Brain_Hypothalamus	ARL17B	17	44352150	44439130	0.8676	rs2074405	1.82	rs17698176	0.17202	4.5	0.302	61	12	lasso	0.32	1.5e-10	1.00426	0.31526
Brain_Hypothalamus	NOS2P3	17	20339650	20350557	0.3124	rs9902683	2.07	rs7209653	0.08846	-4.33	-0.151	178	178	blup	0.16	1.4e-05	1.14621	0.25171
Brain_Hypothalamus	AC006050.2	17	28900490	28903481	0.5208	rs35958868	-4.62	rs170052	0.30024	6.35	0.639	297	297	blup	0.3	5.8e-10	1.169	0.2424
Brain_Hypothalamus	DBIL5P	17	656017	658576	0.543	rs2083811	2.8	rs2740345	0.12855	5.09	-0.181	394	9	lasso	0.29	1.4e-09	-0.00679	0.99458
Brain_Hypothalamus	CTD-2020K17.3	17	43315395	43319101	0.5637	rs4793165	2.84	rs7207549	0.03938	4.84	-0.049	258	42	enet	0.38	7.6e-13	0.71374	0.47539
Brain_Hypothalamus	USP32P2	17	18414576	18426609	0.3644	rs2294913	-3.81	rs2071242	0.14582	-4.91	-3.642	293	25	enet	0.29	1.6e-09	1.69342	0.09038
Brain_Hypothalamus	PIRT	17	10725792	10741762	0.3512	rs2320796	2.67	rs8067518	0.00132	3.31	0.447	484	484	blup	0.09	0.00099	-1.52716	0.12672
Brain_Hypothalamus	AC012146.7	17	5014763	5017674	0.4019	rs1052751	-4.24	rs8081019	0.19472	-4.89	1.596	430	1	top1	0.19	1.2e-06	-1.596	0.11049
Brain_Hypothalamus	AC005152.2	17	70036873	70217977	0.3576	rs11868382	3.19	rs9915657	0.10892	-4.18	-0.413	563	1	top1	0.11	0.0003	0.413	0.67961
Brain_Hypothalamus	AC137723.5	17	79899745	79905477	0.2609	rs8077209	-2.89	rs34319293	-0.00123	4.21	1.006	310	7	lasso	0.0021	0.27	1.2782	0.20118
Brain_Hypothalamus	AC004448.5	17	19342456	19364308	0.3538	rs886283	-2.51	rs9899706	0.08488	4.05	1.469	258	11	lasso	0.14	3.6e-05	1.17445	0.24021
Brain_Hypothalamus	AC004562.1	17	67957848	67979679	0.2716	rs8081289	4.21	rs6501357	0.26838	5.65	2.701	418	1	top1	0.27	6.6e-09	2.701	0.00691
Brain_Hypothalamus	LRRC37A2	17	44588877	44630815	0.6644	rs2074405	1.82	rs183211	0.4762	7.57	1.613	137	49	enet	0.61	1.2e-23	1.93351	0.05317
Brain_Hypothalamus	NME1	17	49230897	49239789	0.3391	rs11655149	3.09	rs16949649	0.23676	5.09	0.885	429	1	top1	0.24	6.4e-08	0.885	0.37616
Brain_Hypothalamus	CDRT4	17	15339332	15406922	0.4943	rs8082487	2.86	rs9911005	0.11227	-4.64	-0.803	401	32	enet	0.12	0.00019	-0.17914	0.85783
Brain_Hypothalamus	NME1-NME2	17	49242796	49249108	0.5014	rs11655149	3.09	rs929482	0.16793	-5.55	1.505	442	21	enet	0.22	1.7e-07	-1.97907	0.04781
Brain_Hypothalamus	RP11-463M16.4	17	46952222	46986345	0.2664	rs2288280	-2.44	rs4793991	0.08161	-4.46	0.094	396	396	blup	0.13	8.1e-05	-0.84925	0.39574
Brain_Hypothalamus	RP11-94C24.8	17	48614655	48616115	0.3689	rs3785909	2.9	rs3785915	0.18971	5.01	0.62	468	4	lasso	0.22	1.6e-07	0.35007	0.72629
Brain_Hypothalamus	CDK3	17	73996987	74002080	0.4774	rs9902371	-3.64	rs2665964	0.24038	-5.47	-1.151	407	1	top1	0.24	5e-08	1.151	0.24973
Brain_Hypothalamus	RP11-893F2.13	17	48235694	48238637	0.3039	rs4794174	-2.37	rs1460211	-0.00497	3.19	0.237	445	445	blup	0.034	0.031	0.92368	0.35565
Brain_Hypothalamus	TEN1	17	73975516	73996667	0.5263	rs9902371	-3.64	rs2069528	0.27532	-5.91	-0.723	409	1	top1	0.28	4e-09	0.723	0.46968
Brain_Hypothalamus	NSFP1	17	44450221	44564507	0.735	rs2074405	1.82	rs17698176	0.24712	5.29	0.302	65	5	lasso	0.41	7.1e-14	1.33554	0.1817
Brain_Hypothalamus	RP11-209D14.2	17	19911364	19912547	0.2803	rs4925043	2.34	rs16941857	-0.0029	3.79	1.487	278	277	blup	0.059	0.0068	0.92777	0.35353
Brain_Hypothalamus	RP11-259G18.1	17	44344403	44346060	0.1575	rs199529	1.79	rs17689471	0.1602	4.96	1.218	66	66	blup	0.19	2.1e-06	1.59882	0.10986
Brain_Hypothalamus	CTD-2561B21.5	17	78940172	78945013	0.5446	rs7226359	-2.51	rs6565507	0.42896	6.78	0.943	441	1	top1	0.43	1.2e-14	0.943	0.34568
Brain_Hypothalamus	RP11-81A22.5	17	4704454	4710308	0.4749	rs1052751	-4.24	rs11654690	0.42441	-6.82	0.435	436	1	top1	0.42	1.8e-14	-0.435	0.66356
Brain_Hypothalamus	RP11-259G18.2	17	44320972	44322410	0.3479	rs199442	1.67	rs199439	0.41063	6.69	1.435	59	1	top1	0.41	6.4e-14	1.435	0.15129
Brain_Hypothalamus	RP11-259G18.3	17	44336917	44337972	0.4113	rs199529	1.79	rs169201	0.45313	7.4	1.456	66	7	lasso	0.48	1e-16	1.60425	0.10866
Brain_Hypothalamus	RP11-334C17.5	17	78174472	78179748	0.5718	rs9909720	3.96	rs7503034	0.27784	5.83	-0.18	484	8	lasso	0.28	2.1e-09	0.31937	0.74945
Brain_Hypothalamus	RP11-156P1.3	17	45061411	45177689	0.5975	rs11868497	-2.53	rs16941353	0.18628	5.56	0.423	301	301	blup	0.32	1.1e-10	-0.12686	0.89905
Brain_Hypothalamus	RP11-160O5.1	17	63096930	63107176	0.2903	rs954495	2.87	rs9908143	0.00797	3.48	0.162	300	300	blup	0.059	0.0066	0.09653	0.9231
Brain_Hypothalamus	RP11-707O23.5	17	43678235	43679706	0.4959	rs11574836	1.98	rs8072451	0.42604	6.96	1.187	111	3	lasso	0.43	7.7e-15	1.17008	0.24197
Brain_Hypothalamus	RP13-753N3.1	17	29190939	29191958	0.1388	rs35958868	-4.62	rs11651858	0.1671	4.65	2.022	274	1	lasso	0.17	5.2e-06	2.022	0.04318
Brain_Hypothalamus	CTD-2349P21.5	17	29056487	29058220	0.144	rs35958868	-4.62	rs170052	0.1118	-4.22	0.639	281	1	top1	0.11	0.00025	-0.639	0.52282
Brain_Hypothalamus	DND1P1	17	43663237	43664295	0.3823	rs11574836	1.98	rs17763086	0.34106	6.23	1.196	119	1	top1	0.34	2.4e-11	1.196	0.2317
Brain_Hypothalamus	SUZ12P	17	29036317	29117926	0.4012	rs35958868	-4.62	rs1061342	0.40447	-7.04	1.474	287	29	enet	0.46	9.7e-16	-1.47683	0.13972
Brain_Hypothalamus	RP11-6N17.4	17	45968621	45973178	0.3731	rs12603115	-2.55	rs2229358	0.22437	5.43	-1.725	380	19	enet	0.24	6.7e-08	-1.38002	0.16758
Brain_Hypothalamus	RP11-147L13.2	17	66242770	66243714	0.3274	rs4791044	2.88	rs11658926	0.0678	-4.08	-0.918	355	355	blup	0.12	0.00013	0.40804	0.68324
Brain_Hypothalamus	MAFG-AS1	17	79885705	79888629	0.1448	rs8077209	-2.89	rs34996156	0.09621	4	1.507	309	1	top1	0.096	0.00067	1.507	0.13181
Brain_Hypothalamus	RP11-156L14.1	17	60776605	60815283	0.3177	rs11652284	-2.94	rs2002008	0.12118	-4	0.375	235	1	top1	0.12	0.00014	-0.375	0.70766
Brain_Hypothalamus	RP11-344E13.4	17	20759259	20760630	0.2825	rs12942716	-2.06	rs11653586	0.04626	4.34	-0.674	191	4	lasso	0.13	9.4e-05	-0.75125	0.45251
Brain_Hypothalamus	CTD-2349P21.9	17	29119390	29119851	0.2168	rs35958868	-4.62	rs3760318	-0.00478	3.07	-3.039	268	268	blup	0.057	0.0076	0.07462	0.94052
Brain_Hypothalamus	AC015849.19	17	34143721	34157297	0.2944	rs997655	2.12	rs321616	0.04428	-3.71	0.009	347	347	blup	0.08	0.0018	0.53835	0.59034
Brain_Hypothalamus	CTD-2246P4.1	17	74795126	74802035	0.4348	rs655149	-2.96	rs1507072	0.13839	4.28	0.001	525	1	top1	0.14	4.7e-05	0.001	0.9992
Brain_Hypothalamus	CTB-75G16.3	17	34990527	34991156	0.3063	rs4796274	2.31	rs2028068	0.10686	-4.52	0.824	317	1	top1	0.11	0.00035	-0.824	0.40994
Brain_Hypothalamus	RP11-559N14.5	17	76481116	76493118	0.7088	rs9900972	3	rs11654661	0.11916	4	-1.111	513	1	top1	0.12	0.00016	-1.111	0.26657
Brain_Hypothalamus	RP11-666A8.8	17	74546923	74553765	0.5845	rs655149	-2.96	rs3744050	-0.00661	3.83	-0.694	510	510	blup	0.23	9.3e-08	0.55293	0.58031
Brain_Hypothalamus	RP11-147L13.8	17	66186025	66188943	0.3485	rs4791044	2.88	rs16972793	0.28055	5.56	-0.407	342	1	top1	0.28	2.7e-09	-0.407	0.68401
Brain_Hypothalamus	CTD-2303H24.2	17	18424439	18437376	0.3532	rs2294913	-3.81	rs2071242	0.16417	-4.76	-3.642	290	20	enet	0.23	1.3e-07	2.16654	0.03027
Brain_Hypothalamus	CTC-297N7.8	17	10575791	10579323	0.334	rs2320796	2.67	rs9904211	0.22433	5.17	2.108	514	1	top1	0.22	1.5e-07	2.108	0.03503
Brain_Hypothalamus	CLUL1	18	596988	650228	0.509	rs16948305	-3.52	rs578026	0.15603	4.82	-0.286	613	15	lasso	0.21	5.4e-07	-0.2281	0.81956
Brain_Hypothalamus	RBFA	18	77794358	77806397	0.262	rs12457322	2.69	rs11660952	0.00519	3.66	1.932	282	7	lasso	0.12	0.00017	0.4612	0.64469
Brain_Hypothalamus	MYOM1	18	3066805	3220106	0.376	rs8089599	-2.9	rs11660930	0.00717	2.58	0.666	493	493	blup	0.036	0.028	-0.0856	0.9318
Brain_Hypothalamus	CEP192	18	12991361	13125051	0.617	rs1981354	2	rs11663049	0.47813	7.67	1.022	405	6	lasso	0.51	4.7e-18	0.9581	0.33801
Brain_Hypothalamus	POLI	18	51795774	51847636	0.366	rs4940321	4.04	rs11083046	0.13693	-4.68	2.348	333	3	lasso	0.21	3.7e-07	-2.9124	0.00359
Brain_Hypothalamus	MRO	18	48324574	48351772	0.287	rs3794900	-3.19	rs4245234	-0.00421	-3.17	-0.303	435	435	blup	0.06	0.0064	1.4648	0.14297
Brain_Hypothalamus	SLC14A1	18	43304092	43332485	0.253	rs9954874	2.29	rs1122903	-0.00654	-3.56	0.272	550	550	blup	0.024	0.06	0.848	0.39642
Brain_Hypothalamus	CABYR	18	21718942	21741567	0.35	rs1945150	2.61	rs6508240	-0.00935	-3.26	-0.739	482	482	blup	0.0081	0.17	-0.8814	0.37811
Brain_Hypothalamus	CHST9	18	24495595	24765281	0.403	rs1435421	-2.48	rs2171103	0.08504	5.21	-1.226	567	4	lasso	0.14	4.7e-05	-1.2294	0.21893
Brain_Hypothalamus	MPPE1	18	11885685	11908710	0.571	rs4643402	3.29	rs8097892	0.47936	-7.15	0.833	452	1	top1	0.48	8.8e-17	-0.833	0.40484
Brain_Hypothalamus	ZNF519	18	14057456	14132489	0.31	rs3971170	2.55	rs11659850	0.24618	5.33	0.243	279	1	top1	0.25	3.3e-08	0.243	0.80801
Brain_Hypothalamus	PARD6G	18	77915115	78005429	0.211	rs12457322	2.69	rs2126083	0.02984	-3.46	-1.027	194	1	top1	0.03	0.041	1.027	0.30442
Brain_Hypothalamus	ANKRD30B	18	14728271	14852479	0.152	rs3971170	2.55	rs2775567	0.04476	-4.22	-0.128	128	13	enet	0.067	0.004	0.2188	0.82684
Brain_Hypothalamus	PIGN	18	59710800	59854351	0.168	rs9807629	2.61	rs1594487	-0.0016	3.61	0.069	511	511	blup	0.059	0.0069	-0.0065	0.99482
Brain_Hypothalamus	AQP4-AS1	18	24235706	24770662	0.641	rs9948310	-3.59	rs232319	0.4046	6.64	0.844	558	1	top1	0.4	1.1e-13	0.844	0.39867
Brain_Hypothalamus	RBFADN	18	77806900	77853362	0.494	rs12457322	2.69	rs612913	0.31019	5.95	-0.323	280	8	lasso	0.36	6.1e-12	-0.8893	0.37385
Brain_Hypothalamus	RP11-692N5.1	18	9615262	9619361	0.596	rs7226398	-2.9	rs2289684	0.36216	6.28	-0.753	531	1	top1	0.36	4.3e-12	-0.753	0.45145
Brain_Hypothalamus	LINC00667	18	5238598	5246507	0.407	rs8084776	3.03	rs8576	0.04399	4.77	1.276	499	7	lasso	0.16	1.1e-05	0.7933	0.42763
Brain_Hypothalamus	LINC00909	18	72259010	72265744	0.384	rs10514137	2.94	rs7242384	0.0381	3.57	2.417	529	529	blup	0.1	0.00045	1.0663	0.28627
Brain_Hypothalamus	RP11-805F19.1	18	15159723	15164466	0.279	rs11664636	-1.35	rs4096978	0.14195	4.04	-0.307	81	1	top1	0.14	3.8e-05	-0.307	0.75884
Brain_Hypothalamus	RP11-454P7.3	18	15196998	15197774	0.3	rs11664636	-1.35	rs4890751	0.10138	4.04	-1.263	80	1	top1	0.1	0.00049	-1.263	0.20659
Brain_Hypothalamus	RP11-100K18.1	18	75897223	75900887	0.314	rs1944023	2.74	rs7226819	0.03253	-3.61	1.056	501	501	blup	0.073	0.0029	1.214	0.22476
Brain_Hypothalamus	RP11-178F10.3	18	22096847	22097970	0.601	rs1037349	2.94	rs955621	0.26617	5.42	0.889	591	1	top1	0.27	7.8e-09	0.889	0.374
Brain_Hypothalamus	RP11-874J12.3	18	3770017	3771430	0.423	rs17657040	-3.16	rs3786443	0.2755	5.75	0.935	555	1	top1	0.28	3.9e-09	0.935	0.34979
Brain_Hypothalamus	RP11-861E21.1	18	12432896	12437634	0.486	rs4643402	3.29	rs17524639	0.29142	5.92	-0.267	409	1	top1	0.29	1.2e-09	-0.267	0.78947
Brain_Hypothalamus	RP11-861E21.2	18	12438889	12446510	0.589	rs4643402	3.29	rs12455481	0.36797	-6.43	-1.579	410	10	lasso	0.4	1.2e-13	1.1309	0.25809
Brain_Hypothalamus	AC139100.3	18	77941563	77960875	0.222	rs12457322	2.69	rs1050919	0.16805	4.82	-0.216	224	1	top1	0.17	6.9e-06	-0.216	0.82899
Brain_Hypothalamus	SCARNA17	18	47340393	47377429	0.259	rs7236407	-3.01	rs631536	0.01413	-3.57	-0.21	566	566	blup	0.045	0.016	0.099	0.9211
Brain_Hypothalamus	RP11-773H22.2	18	12912843	12913905	0.401	rs1981354	2	rs8090365	0.4784	7.14	-0.189	380	1	top1	0.48	9.7e-17	-0.189	0.85009
Brain_Hypothalamus	RP11-636O21.1	18	37421138	37504804	0.33	rs12969625	2.88	rs1513687	-0.00894	3.35	-1.341	406	406	blup	0.031	0.038	-1.4598	0.14434
Brain_Hypothalamus	PLAUR	19	44150247	44174699	0.584	rs2355991	-2.66	rs2215124	0.139618	-4.67	-0.582	420	9	lasso	0.16	1.2e-05	1.25392	0.20987
Brain_Hypothalamus	ZBTB32	19	36195429	36207940	0.239	rs17272288	3.33	rs107068	0.109773	4.18	-0.736	446	7	enet	0.13	6.6e-05	-0.37278	0.70931
Brain_Hypothalamus	SLC7A9	19	33321415	33360672	0.642	rs8182598	2.86	rs17272267	0.40667	-6.71	0.569	421	8	lasso	0.48	7e-17	-1.29974	0.19369
Brain_Hypothalamus	WDR18	19	983174	994569	0.616	rs736926	3.42	rs2074573	0.293012	5.97	0.935	467	1	top1	0.29	1e-09	0.935	0.34979
Brain_Hypothalamus	XRCC1	19	44047192	44084625	0.278	rs2355991	-2.66	rs2854496	0.038544	4.56	-1.182	393	5	lasso	0.14	4.1e-05	-0.00205	0.99836
Brain_Hypothalamus	ICAM3	19	10444452	10450499	0.567	rs7258015	2.7	rs3176767	0.265025	-5.62	2.634	389	10	lasso	0.27	8.3e-09	-2.39506	0.01662
Brain_Hypothalamus	GP6	19	55525073	55549632	0.522	rs10403600	-2.77	rs1654459	0.12997	-3.89	-0.705	463	1	top1	0.13	8.1e-05	0.705	0.48081
Brain_Hypothalamus	STRN4	19	47222764	47250251	0.318	rs2303105	-2.59	rs3786706	-0.006403	-3.68	-2.038	339	339	blup	0.12	0.00018	0.17507	0.86102
Brain_Hypothalamus	HOOK2	19	12873817	12983554	0.408	rs1035458	-2.26	rs12611196	-0.007863	3.24	-1.1	332	331	blup	-0.0012	0.35	-0.03958	0.96843
Brain_Hypothalamus	OCEL1	19	17337013	17340028	0.403	rs11666579	3.1	rs14129	0.294672	-5.67	-0.894	413	1	top1	0.29	9.3e-10	0.894	0.37132
Brain_Hypothalamus	02-Mar	19	8478154	8503901	0.52	rs7507526	2.93	rs12609437	0.190378	5.18	-0.143	352	1	top1	0.19	1.6e-06	-0.143	0.88629
Brain_Hypothalamus	TIMM13	19	2425622	2427635	0.278	rs3936139	3.08	rs11084940	0.228653	5.37	-1.111	425	1	top1	0.23	1.1e-07	-1.111	0.26657
Brain_Hypothalamus	KCNN4	19	44270685	44285409	0.544	rs2355991	-2.66	rs3786956	0.259286	-5.64	-1.424	438	1	top1	0.26	1.3e-08	1.424	0.15445
Brain_Hypothalamus	C19orf44	19	16607122	16632163	0.337	rs12461349	-2.1	rs10409518	0.180264	-4.88	-1.616	387	3	lasso	0.22	1.8e-07	1.25845	0.20823
Brain_Hypothalamus	ZNF419	19	57999079	58006048	0.214	rs10411733	2.52	rs6510082	0.053876	4.11	-0.517	491	14	enet	0.072	0.0031	-0.8927	0.37202
Brain_Hypothalamus	PDCD5	19	33071974	33078358	0.207	rs6510241	3.06	rs12150976	0.082216	3.82	-1.006	409	1	top1	0.082	0.0016	-1.006	0.31442
Brain_Hypothalamus	SHD	19	4278598	4290721	0.346	rs11671413	3.15	rs4525614	-0.003691	-3.38	-2.452	370	370	blup	0.021	0.071	1.31991	0.18687
Brain_Hypothalamus	GRWD1	19	48949030	48960279	0.455	rs1171096	3.36	rs1799257	0.13062	-4.43	-0.17	524	8	lasso	0.23	1.1e-07	0.32282	0.74683
Brain_Hypothalamus	GCDH	19	13001840	13025021	0.343	rs1035458	-2.26	rs8012	0.334064	-6.07	0.251	325	1	top1	0.33	4.3e-11	-0.251	0.80181
Brain_Hypothalamus	MAST1	19	12944765	12985765	0.283	rs1035458	-2.26	rs12981699	0.135479	-4.07	0.119	317	1	top1	0.14	5.7e-05	-0.119	0.90528
Brain_Hypothalamus	APC2	19	1446300	1473199	0.536	rs10403288	3.04	rs3894776	0.276281	-6.11	0.704	406	1	top1	0.28	3.7e-09	-0.704	0.48143
Brain_Hypothalamus	ZNF211	19	58141761	58154147	0.294	rs3745129	-2.71	rs10414451	-0.0051	3.39	-0.371	491	491	blup	0.052	0.01	0.52564	0.59914
Brain_Hypothalamus	PEPD	19	33877856	34012700	0.512	rs11670307	3.18	rs7247349	0.114708	-4.98	-0.322	467	10	lasso	0.22	2.8e-07	0.72378	0.4692
Brain_Hypothalamus	FBXL12	19	9920943	9938492	0.496	rs4804111	-2.4	rs889121	0.014971	-2.96	0.606	358	1	top1	0.015	0.11	-0.606	0.54451
Brain_Hypothalamus	KRI1	19	10664095	10676713	0.386	rs7258015	2.7	rs3218222	0.158121	-5.1	0.31	361	6	lasso	0.24	4.2e-08	-0.66596	0.50544
Brain_Hypothalamus	SHC2	19	416583	460996	0.489	rs736926	3.42	rs6510799	0.049835	3.65	-0.185	352	12	lasso	0.067	0.0041	0.61137	0.54095
Brain_Hypothalamus	CNN1	19	11649532	11661138	0.319	rs17616661	3.48	rs2116898	-0.008116	-3.15	-1.66	388	388	blup	0.036	0.029	1.12335	0.26129
Brain_Hypothalamus	MRPL34	19	17403641	17417652	0.424	rs11666579	3.1	rs6903	0.213556	5.2	-1.742	424	4	lasso	0.29	1.8e-09	-1.73648	0.08248
Brain_Hypothalamus	KIAA1683	19	18367908	18385319	0.672	rs6512255	-2.91	rs12461701	0.206708	-5.86	0.496	408	14	lasso	0.27	4.5e-09	0.5083	0.61124
Brain_Hypothalamus	NAPSB	19	50837057	50848018	0.581	rs2301357	-3.06	rs1274514	0.309977	-5.97	0.955	401	1	top1	0.31	2.9e-10	-0.955	0.33958
Brain_Hypothalamus	ZNF304	19	57862728	57871266	0.527	rs10411733	2.52	rs7250521	0.146105	-4.73	1.405	509	1	top1	0.15	2.9e-05	-1.405	0.16002
Brain_Hypothalamus	RHPN2	19	33469499	33555794	0.226	NA	NA	NA	NA	NA	NA	444	0	lasso	0.078	0.0021	NA	NA
Brain_Hypothalamus	C19orf40	19	33463115	33469128	0.381	rs8182598	2.86	rs751731	0.084691	4.26	1.178	446	4	lasso	0.13	9e-05	1.16214	0.24518
Brain_Hypothalamus	DHX34	19	47852538	47885961	0.281	rs2303105	-2.59	rs8112962	-0.002652	3.47	0.703	353	353	blup	0.05	0.012	0.74406	0.45684
Brain_Hypothalamus	DUS3L	19	5784843	5791249	0.383	rs16993453	-3.4	rs3826798	0.135057	-4.98	0.787	393	1	top1	0.14	5.8e-05	-0.787	0.43128
Brain_Hypothalamus	NTN5	19	49164664	49176338	0.26	rs973579	3.19	rs281380	0.13925	-5.06	-0.686	457	11	enet	0.18	3.6e-06	1.27578	0.20203
Brain_Hypothalamus	GEMIN7	19	45582453	45594782	0.434	rs2298881	2.53	rs7259567	0.087481	-4.2	0.596	367	367	blup	0.097	0.00065	-0.06658	0.94691
Brain_Hypothalamus	ZNF547	19	57874845	57890933	0.332	rs10411733	2.52	rs10403092	-0.008535	-3.33	-0.565	507	507	blup	0.087	0.0012	-0.40971	0.68202
Brain_Hypothalamus	ZNF208	19	22115760	22193751	0.27	rs8105895	3.9	rs2017521	-0.002959	-3.24	-1.208	306	306	blup	0.15	2.9e-05	-0.43432	0.66406
Brain_Hypothalamus	ZNF714	19	21264965	21308073	0.241	rs17679710	-2.85	rs6511201	0.05644	4.12	0.691	279	13	lasso	0.088	0.0011	0.59103	0.5545
Brain_Hypothalamus	U2AF1L4	19	36233365	36235882	0.491	rs17272288	3.33	rs3848662	0.019306	3.95	-0.02	436	436	blup	0.047	0.015	-0.34558	0.72966
Brain_Hypothalamus	COX7A1	19	36641824	36643771	0.298	rs2945988	3.3	rs10418139	0.047088	4.65	-0.611	334	7	lasso	0.17	8.3e-06	0.15526	0.87662
Brain_Hypothalamus	ZNF577	19	52359055	52391233	0.557	rs10405559	3.29	rs6509585	0.186125	-5.46	-1.027	617	1	top1	0.19	2.1e-06	1.027	0.30442
Brain_Hypothalamus	ALDH16A1	19	49956426	49974305	0.495	rs2303759	-2.57	rs4801799	0.307189	5.88	-0.324	370	25	enet	0.32	1.4e-10	-0.13639	0.89152
Brain_Hypothalamus	SIGLEC11	19	50452242	50464429	0.498	rs12981033	-2.48	rs9304690	0.01031	3.69	0.54	337	337	blup	0.17	6.8e-06	-0.81638	0.41428
Brain_Hypothalamus	ZNF229	19	44921685	44952766	0.321	rs2734451	-3.22	rs12151338	-0.007509	3.53	1.262	451	451	blup	0.044	0.017	0.27735	0.78151
Brain_Hypothalamus	ZNF528	19	52901102	52921657	0.598	rs10418739	2.92	rs4801914	0.288343	-5.97	-0.045	464	1	top1	0.29	1.5e-09	0.045	0.96411
Brain_Hypothalamus	TMC4	19	54663846	54676944	0.563	rs4806712	2.7	rs42319	0.038066	4.37	-0.014	467	8	lasso	0.086	0.0012	0.01682	0.98658
Brain_Hypothalamus	C19orf33	19	38794801	38795649	0.185	rs12609246	1.85	rs2270094	0.079062	-4.02	-0.227	369	1	top1	0.079	0.0019	0.227	0.82042
Brain_Hypothalamus	CHAF1A	19	4402659	4444995	0.367	rs17364225	3.24	rs7769	0.192808	-4.82	-0.678	379	1	top1	0.19	1.3e-06	0.678	0.49777
Brain_Hypothalamus	UBXN6	19	4445016	4457819	0.456	rs17364225	3.24	rs892160	0.037891	-4.04	-3.016	393	6	lasso	0.2	1.1e-06	2.68039	0.00735
Brain_Hypothalamus	RPS9	19	54704610	54752862	0.441	rs4806712	2.7	rs17239559	0.150803	-4.4	0.866	480	25	enet	0.21	3.7e-07	-0.34432	0.7306
Brain_Hypothalamus	ZNF561	19	9715356	9732075	0.325	rs12610639	2.49	rs10422772	0.04496	-3.69	-0.505	361	16	lasso	0.13	8.1e-05	-1.58513	0.11294
Brain_Hypothalamus	ZIK1	19	58089824	58105145	0.431	rs10411733	2.52	rs999570	0.054921	-3.74	-0.147	481	481	blup	0.11	0.00029	-0.5146	0.60683
Brain_Hypothalamus	CYP4F11	19	16023177	16045677	0.375	rs3764564	2.47	rs7251890	-0.009008	-3.91	1.205	543	543	blup	0.048	0.013	-0.75891	0.44791
Brain_Hypothalamus	ZNF738	19	21541732	21562104	0.239	rs12980935	-2.75	rs12975981	0.189405	-5.49	0.226	285	19	enet	0.2	9.4e-07	-0.13084	0.8959
Brain_Hypothalamus	ZNF417	19	58411664	58427978	0.484	rs551116	-3	rs257654	0.071393	-4.18	-1.324	473	473	blup	0.087	0.0012	1.42887	0.15304
Brain_Hypothalamus	ZNF266	19	9523272	9546254	0.614	rs12610639	2.49	rs7257650	0.612031	-8.11	-1.386	394	1	top1	0.61	1.5e-23	1.386	0.16575
Brain_Hypothalamus	ZNF404	19	44376515	44388203	0.281	rs2355991	-2.66	rs10421861	0.05358	4.43	1.359	461	8	enet	0.061	0.0058	1.01424	0.31047
Brain_Hypothalamus	CTD-2368P22.1	19	58513429	58522600	0.282	rs551116	-3	rs11669327	0.230186	5.29	-1.184	453	3	lasso	0.25	1.8e-08	-1.3964	0.16259
Brain_Hypothalamus	STAP2	19	4324040	4342783	0.415	rs10406797	-3.07	rs8111858	0.138717	4.88	1.091	369	1	top1	0.14	4.6e-05	1.091	0.27527
Brain_Hypothalamus	VN1R1	19	57966542	57967854	0.308	rs10411733	2.52	rs1009158	-0.008573	3.73	-0.585	491	491	blup	0.053	0.0098	0.56882	0.56948
Brain_Hypothalamus	EIF3K	19	39109735	39127595	0.266	rs563873	2.16	rs4802437	-0.008882	-3.67	-1.251	411	411	blup	0.02	0.079	-0.68958	0.49046
Brain_Hypothalamus	CALR	19	13049421	13055303	0.232	rs16035	2	rs11668444	0.071967	-3.57	0.186	325	1	top1	0.072	0.003	-0.186	0.85244
Brain_Hypothalamus	CTD-2568A17.5	19	51320937	51322134	0.661	rs2301357	-2.67	rs11673306	0.199995	4.79	-0.714	535	18	lasso	0.28	3.1e-09	-0.94978	0.34222
Brain_Hypothalamus	ZNF443	19	12540521	12551926	0.27	rs1035458	-2.26	rs11881952	0.154402	4.88	-1.399	281	19	enet	0.22	1.5e-07	-1.34595	0.17832
Brain_Hypothalamus	ZNF320	19	53367043	53400946	0.568	rs6509698	-2.69	rs3810115	0.488373	7.26	-1.251	458	1	top1	0.49	3.5e-17	-1.251	0.21093
Brain_Hypothalamus	RUVBL2	19	49496705	49519236	0.445	rs973579	3.19	rs11558795	0.163036	-4.53	-0.314	425	1	top1	0.16	9.6e-06	0.314	0.75352
Brain_Hypothalamus	ZNF730	19	23299777	23330021	0.191	rs295364	2.75	rs1693294	0.056159	-3.92	-0.203	272	9	lasso	0.12	0.00012	-0.42359	0.67186
Brain_Hypothalamus	ZNF829	19	37379026	37407193	0.145	rs2945988	3.3	rs4805189	0.032162	-3.82	-2.156	280	280	blup	0.055	0.0087	2.34134	0.01921
Brain_Hypothalamus	PLK5	19	1524073	1535455	0.502	rs10403288	3.04	rs6510612	-0.008128	2.96	1.053	391	391	blup	0.015	0.11	0.76466	0.44448
Brain_Hypothalamus	ZNF529	19	37025676	37080603	0.225	rs2310857	3.56	rs826278	0.016339	-3.88	0.809	302	26	enet	0.13	7.1e-05	-1.24201	0.21423
Brain_Hypothalamus	ZNF749	19	57946697	57956853	0.776	rs10411733	2.52	rs11665675	0.497165	-7.3	1.059	491	1	top1	0.5	1.4e-17	-1.059	0.2896
Brain_Hypothalamus	ZNF17	19	57922531	57933307	0.327	rs10411733	2.52	rs10411904	0.193473	-4.8	0.489	493	1	top1	0.19	1.3e-06	-0.489	0.62484
Brain_Hypothalamus	CYP4F3	19	15751707	15773635	0.403	rs4809110	-3.09	rs1290616	0.219688	-5.24	-0.025	541	1	top1	0.22	2.1e-07	0.025	0.98005
Brain_Hypothalamus	ZNF559	19	9434448	9461838	0.336	rs10854117	-2.69	rs28384491	0.346473	-6.21	0.118	406	1	top1	0.35	1.6e-11	-0.118	0.90607
Brain_Hypothalamus	C19orf54	19	41246766	41257458	0.389	rs2613843	2.98	rs2607424	0.014501	3.7	0.728	433	433	blup	0.11	0.00024	-0.27164	0.7859
Brain_Hypothalamus	ZNF493	19	21579921	21610375	0.133	rs12980935	-2.75	rs2914638	0.174933	-4.57	-0.9	286	1	top1	0.17	4.4e-06	0.9	0.36812
Brain_Hypothalamus	ZNF565	19	36673188	36737159	0.224	rs2945988	3.3	rs2972544	0.076414	-4.17	-0.862	330	330	blup	0.093	0.00084	0.82259	0.41074
Brain_Hypothalamus	LONP1	19	5691888	5720583	0.474	rs16993453	-3.4	rs35832694	0.045602	-4.22	0.358	400	10	lasso	0.17	5.7e-06	-1.83371	0.0667
Brain_Hypothalamus	ZNF781	19	38158652	38169674	0.288	rs16979502	-1.99	rs17246792	0.182162	4.84	-0.196	293	1	top1	0.18	2.7e-06	-0.196	0.84461
Brain_Hypothalamus	ZNF846	19	9862669	9903856	0.312	rs4804111	-2.4	rs12463289	-0.009425	-3.2	0.911	348	348	blup	0.024	0.06	-1.4888	0.13654
Brain_Hypothalamus	ZNF418	19	58433252	58446761	0.258	rs551116	-3	rs8107849	0.069782	-4.54	1.235	477	5	lasso	0.12	0.0002	-0.66154	0.50826
Brain_Hypothalamus	ZNF100	19	21905568	21950430	0.294	rs8105895	3.9	rs12973310	0.107982	4.34	0.22	298	23	enet	0.16	1.5e-05	-1.16851	0.2426
Brain_Hypothalamus	ZNF257	19	22235254	22274282	0.48	rs8105895	3.9	rs1634466	0.279966	6.14	2.892	319	7	lasso	0.33	8.8e-11	3.01236	0.00259
Brain_Hypothalamus	ZSCAN5B	19	56700939	56709289	0.492	rs274154	4.01	rs2116937	0.013014	3.95	1.733	596	9	lasso	0.058	0.007	1.36753	0.17146
Brain_Hypothalamus	CYP2A7	19	41381344	41388657	0.261	rs2613843	2.98	rs7252852	0.19699	-4.91	0.433	423	1	top1	0.2	1e-06	-0.433	0.66501
Brain_Hypothalamus	ZNF544	19	58739960	58788815	0.416	rs34415062	3.25	rs260456	0.144021	4.59	1.23	369	369	blup	0.17	4.8e-06	-0.88797	0.37455
Brain_Hypothalamus	ZNF607	19	38187264	38210691	0.181	rs16979502	-1.99	rs4802132	0.012677	-3.18	-0.284	295	295	blup	0.024	0.06	0.01341	0.9893
Brain_Hypothalamus	ZNF568	19	37407231	37488834	0.228	rs2945988	3.3	rs10406612	0.204331	5.29	-0.017	280	11	enet	0.23	1.4e-07	-0.76963	0.44152
Brain_Hypothalamus	ZNF534	19	52932440	52955568	0.595	rs10418739	2.92	rs11672854	0.258793	5.45	1.093	463	1	top1	0.26	1.3e-08	1.093	0.27439
Brain_Hypothalamus	ZNF155	19	44472014	44501047	0.231	rs2734451	-3.22	rs393195	0.208881	4.8	0.242	483	1	top1	0.21	4.5e-07	0.242	0.80878
Brain_Hypothalamus	PGK1P2	19	12670385	12671919	0.225	rs1035458	-2.26	rs2861410	0.129709	4.46	-0.722	288	1	top1	0.13	8.2e-05	-0.722	0.47029
Brain_Hypothalamus	RPL23AP79	19	59086812	59111168	0.345	rs34415062	3.25	rs7249714	0.173729	-5.14	-1.36	235	13	enet	0.17	4.7e-06	1.06844	0.28532
Brain_Hypothalamus	ZNF880	19	52873170	52889048	0.869	rs10418739	2.92	rs3170100	0.595979	8.08	-0.328	486	11	lasso	0.64	3.7e-25	0.12836	0.89786
Brain_Hypothalamus	AC012309.5	19	37742814	37756437	0.832	rs1227818	-2.31	rs12462708	0.564308	7.76	0.554	279	1	top1	0.56	7.1e-21	0.554	0.57958
Brain_Hypothalamus	LINC00665	19	36803969	36822620	0.321	rs2945988	3.3	rs7253462	0.208562	5.19	-1.578	306	306	blup	0.24	5.2e-08	-2.19592	0.0281
Brain_Hypothalamus	AC092295.7	19	37063972	37085610	0.56	rs2310857	3.57	rs7259256	0.41363	6.69	-2.527	306	12	lasso	0.42	2e-14	-2.50412	0.01228
Brain_Hypothalamus	RPS28	19	8386384	8388198	0.492	rs7507526	2.93	rs2972574	0.383526	6.44	-0.395	361	1	top1	0.38	7e-13	-0.395	0.69284
Brain_Hypothalamus	VN2R19P	19	58523957	58537294	0.232	rs34415062	3.25	rs159867	0.000931	-3.26	0.846	451	451	blup	0.045	0.016	-2.11426	0.03449
Brain_Hypothalamus	ZNF737	19	20718631	20748615	0.252	rs17679710	-2.85	rs10413841	0.069586	-3.95	-0.65	214	214	blup	0.076	0.0024	1.74742	0.08056
Brain_Hypothalamus	CEACAMP3	19	42106090	42112339	0.776	rs3909374	2.94	rs11882144	0.321685	6.77	1.097	305	16	enet	0.44	5e-15	0.41361	0.67916
Brain_Hypothalamus	TPM3P9	19	53945049	53947923	0.467	rs4806712	2.7	rs8102929	0.389209	6.54	-0.878	489	1	top1	0.39	4.3e-13	-0.878	0.37994
Brain_Hypothalamus	ZNF709	19	12571998	12624668	0.29	rs1035458	-2.26	rs3859517	0.148425	4.94	0.216	284	1	top1	0.15	2.5e-05	0.216	0.82899
Brain_Hypothalamus	SIGLEC14	19	52145806	52150054	0.375	rs10405559	3.29	rs7250849	0.235275	-5.32	-2.27	593	1	top1	0.24	7.1e-08	2.27	0.02321
Brain_Hypothalamus	SIGLEC12	19	51994611	52005043	0.439	rs10405559	3.29	rs2009362	0.17293	5.24	-1.606	627	7	lasso	0.21	4e-07	-2.43021	0.01509
Brain_Hypothalamus	CTD-3105H18.13	19	12456763	12458752	0.29	rs1035458	-2.26	rs7248680	0.068476	-4.25	-0.716	278	1	top1	0.068	0.0037	0.716	0.47399
Brain_Hypothalamus	CTC-459F4.1	19	28248092	28251757	0.709	rs1000341	2.52	rs4239564	0.554676	7.93	1.322	279	10	lasso	0.62	3.4e-24	1.75591	0.0791
Brain_Hypothalamus	LINC00662	19	28175488	28284802	0.21	rs1000341	2.52	rs7254577	0.128945	-4.18	-1.156	289	1	top1	0.13	8.6e-05	1.156	0.24768
Brain_Hypothalamus	CTC-325H20.2	19	9455460	9456574	0.138	rs10854117	-2.69	rs8100020	0.012853	3.69	-1.701	401	401	blup	0.052	0.011	-1.82146	0.06854
Brain_Hypothalamus	AC005775.2	19	490046	501624	0.406	rs736926	3.42	rs10415416	0.35802	-6.25	-0.446	381	1	top1	0.36	6e-12	0.446	0.6556
Brain_Hypothalamus	RP11-15A1.3	19	44395956	44405957	0.211	rs2355991	-2.66	rs367209	-0.001159	-3.56	-0.06	466	466	blup	0.073	0.0029	1.53813	0.12402
Brain_Hypothalamus	CTC-510F12.4	19	11411453	11431999	0.389	rs17616661	3.48	rs322153	0.143045	-5.14	0.655	392	6	lasso	0.19	1.8e-06	-0.5602	0.57534
Brain_Hypothalamus	AC005498.4	19	57046668	57047132	0.543	rs274154	4.01	rs765000	0.007191	-3.28	-2.388	502	502	blup	0.035	0.031	2.98435	0.00284
Brain_Hypothalamus	AC069278.4	19	44978645	44979403	0.365	rs2734451	-3.22	rs17727145	-0.001768	3.12	0.931	454	454	blup	0.0016	0.28	-1.25422	0.20976
Brain_Hypothalamus	CTD-2162K18.4	19	37264055	37267980	0.301	rs2945988	3.3	rs11880782	0.040676	4.25	-0.639	274	274	blup	0.11	0.00022	-1.61257	0.10684
Brain_Hypothalamus	ZNF582-AS1	19	56905025	56910541	0.443	rs274154	4.01	rs4281830	0.059021	4.5	0.073	533	8	lasso	0.19	1.3e-06	1.40222	0.16085
Brain_Hypothalamus	ZNF571-AS1	19	38040435	38078249	0.302	rs16979502	-1.99	rs11083428	0.108358	4.34	-0.041	279	1	top1	0.11	0.00032	-0.041	0.9673
Brain_Hypothalamus	AC005789.11	19	38888821	38890521	0.335	rs1001413	-1.95	rs11083454	0.006751	-3.4	-0.242	381	27	enet	0.025	0.057	0.34308	0.73154
Brain_Hypothalamus	CTC-459F4.3	19	28284371	28409771	0.162	rs1000341	2.52	rs6510353	0.025428	3.59	0.928	289	289	blup	0.063	0.0052	0.79309	0.42772
Brain_Hypothalamus	CYP4F24P	19	15871051	15890719	0.806	rs3764564	2.47	rs10518253	0.608519	8.09	-0.515	532	1	top1	0.61	2.5e-23	-0.515	0.60655
Brain_Hypothalamus	AC022153.1	19	28393503	28475651	0.224	rs1000341	2.52	rs4239564	0.177209	-4.82	1.322	348	1	top1	0.18	3.8e-06	-1.322	0.18617
Brain_Hypothalamus	AC009005.2	19	567212	572215	0.615	rs736926	3.42	rs28915400	0.225175	-5	1.173	426	8	lasso	0.24	5.8e-08	-0.8031	0.42192
Brain_Hypothalamus	CTB-50L17.9	19	4454791	4455217	0.439	rs17364225	3.24	rs34080966	0.214358	-5.04	-0.449	393	1	top1	0.21	3.1e-07	0.449	0.65343
Brain_Hypothalamus	LIN37	19	36239262	36245420	0.422	rs17272288	3.33	rs2285513	-0.008063	-3.38	-0.779	436	436	blup	0.078	0.0021	1.32482	0.18523
Brain_Hypothalamus	CTD-2325M2.1	19	8073613	8080909	0.328	rs7507526	2.93	rs4804249	0.056935	-4.19	1.144	435	435	blup	0.057	0.0075	-1.42895	0.15302
Brain_Hypothalamus	AC003005.2	19	57989017	57994364	0.558	rs10411733	2.52	rs12985337	0.230354	-5.72	1.098	488	488	blup	0.33	7.7e-11	-0.27934	0.77998
Brain_Hypothalamus	CLEC4GP1	19	7852435	7855507	0.715	rs2335116	3.6	rs4239552	0.486784	7.22	0.381	423	1	top1	0.49	4.1e-17	0.381	0.7032
Brain_Hypothalamus	CTD-2017D11.1	19	24216247	24249711	0.276	rs7245872	3.06	rs8104657	0.210618	4.83	0.495	168	1	top1	0.21	4e-07	0.495	0.6206
Brain_Hypothalamus	RP11-420K14.2	19	21860352	21861023	0.504	rs8105895	3.9	rs7254018	0.178782	-5.59	0.425	307	307	blup	0.42	4.1e-14	-2.54665	0.01088
Brain_Hypothalamus	RP11-420K14.3	19	21892324	21892993	0.759	rs8105895	3.9	rs6511286	0.23658	6.25	-1.06	303	10	lasso	0.47	2.4e-16	-0.28489	0.77573
Brain_Hypothalamus	RP11-678G14.3	19	21753624	21770124	0.236	rs8105895	3.9	rs2650805	0.119403	4.76	-1.366	307	4	lasso	0.14	3.2e-05	-1.28068	0.20031
Brain_Hypothalamus	LINC00664	19	21666176	21686040	0.353	rs2359811	3.84	rs7252261	0.337096	6.17	-0.874	295	1	top1	0.34	3.4e-11	-0.874	0.38212
Brain_Hypothalamus	LLNLR-249E10.1	19	15871231	15881638	0.277	rs3764564	2.47	rs10518253	0.082874	-4.52	-0.515	530	3	lasso	0.13	7.5e-05	0.52409	0.60022
Brain_Hypothalamus	AC005932.1	19	19056890	19057640	0.202	rs3795028	-2.59	rs10421019	0.0523	-4.32	0.238	331	10	enet	0.091	0.0009	0.32484	0.7453
Brain_Hypothalamus	CTB-175P5.4	19	23582035	23598877	0.506	rs7245872	3.06	rs12978866	0.447561	7.09	0.523	239	5	lasso	0.45	1.6e-15	0.43482	0.66369
Brain_Hypothalamus	CTD-2192J16.21	19	12640582	12643787	0.282	rs1035458	-2.26	rs4804715	0.213211	4.86	1.259	283	4	lasso	0.24	3.9e-08	0.92714	0.35385
Brain_Hypothalamus	AC007228.11	19	57056935	57078780	0.555	rs274154	4.01	rs12978999	0.278365	6.38	-2.137	497	23	enet	0.36	6.3e-12	-2.10867	0.03497
Brain_Hypothalamus	CTD-3149D2.3	19	17724531	17725239	0.393	rs11666579	3.1	rs6512242	0.002722	-3.65	-0.37	421	20	enet	0.076	0.0024	0.72047	0.47124
Brain_Hypothalamus	CTD-2583A14.11	19	58379541	58380202	0.243	rs551116	-3	rs7253514	0.066364	4.57	1.51	468	3	lasso	0.13	6.1e-05	0.92635	0.35427
Brain_Hypothalamus	STPG1	1	24683489	24743424	0.282	rs3131518	-2.82	rs4592213	0.00129	-3.19	-0.537	420	420	blup	0.084	0.0014	0.7727	0.43973
Brain_Hypothalamus	ST7L	1	113081781	113163447	0.23	rs10494146	2.55	rs2999154	0.110829	4.47	1.185	331	1	top1	0.11	0.00027	1.185	0.23602
Brain_Hypothalamus	CLCA4	1	87012761	87046437	0.211	rs1395713	-2.31	rs4631724	-0.006909	4.04	-0.409	408	408	blup	0.041	0.021	-0.5595	0.57583
Brain_Hypothalamus	PQLC2	1	19638820	19655794	0.228	rs12133034	-2.63	rs12033437	0.130654	-4.69	0.986	487	1	top1	0.13	7.7e-05	-0.986	0.32413
Brain_Hypothalamus	MRTO4	1	19578047	19586622	0.364	rs12133034	-2.63	rs10917275	0.139159	-4.27	-0.86	505	1	top1	0.14	4.5e-05	0.86	0.38979
Brain_Hypothalamus	SDCCAG8	1	243419320	243663394	0.233	rs6702894	-4.32	rs10926958	0.053385	3.92	1.11	284	284	blup	0.094	0.00077	0.0672	0.94642
Brain_Hypothalamus	LAMC2	1	183155373	183214035	0.34	rs12129543	3.63	rs2276543	0.351533	6.24	0.768	451	1	top1	0.35	1e-11	0.768	0.44249
Brain_Hypothalamus	PIGV	1	27113963	27124889	0.284	rs34924059	3.03	rs4072445	0.1029	3.68	-1.748	293	1	top1	0.1	0.00044	-1.748	0.08046
Brain_Hypothalamus	ZMYND12	1	42896000	42921787	0.217	rs1018572	-3.27	rs4622104	0.108111	-4.42	-0.254	343	1	top1	0.11	0.00032	0.254	0.7995
Brain_Hypothalamus	RRP15	1	218458629	218511325	0.54	rs10863384	3.38	rs10863387	0.340928	6.29	-0.197	476	1	top1	0.34	2.5e-11	-0.197	0.84383
Brain_Hypothalamus	EIF2B3	1	45316450	45452282	0.345	rs17388318	-2.25	rs270764	0.131294	-3.95	0.726	317	1	top1	0.13	7.4e-05	-0.726	0.46784
Brain_Hypothalamus	PKP1	1	201252580	201302121	0.37	rs2799685	-2.84	rs4915221	-0.008579	3.62	0.279	660	660	blup	0.02	0.077	1.0332	0.30152
Brain_Hypothalamus	PPIE	1	40157854	40229586	0.599	rs12118846	-2.54	rs12074147	0.386329	6.5	0.707	388	1	top1	0.39	5.5e-13	0.707	0.47957
Brain_Hypothalamus	NKAIN1	1	31652592	31712401	0.52	rs2228553	3.18	rs10753244	0.218875	-5.69	0.228	430	1	top1	0.22	2.2e-07	-0.228	0.81965
Brain_Hypothalamus	RGS1	1	192544857	192549161	0.336	rs16834177	-2.8	rs10754013	0.048975	3.88	-0.279	364	1	top1	0.049	0.013	-0.279	0.78024
Brain_Hypothalamus	NUDC	1	27228773	27273353	0.194	rs34924059	3.03	rs12741472	0.034706	3.71	2.432	256	256	blup	0.1	0.00053	2.1162	0.03433
Brain_Hypothalamus	DNAJC16	1	15853308	15918874	0.265	rs17383551	-3.72	rs761301	-0.006923	-3.35	-0.287	504	504	blup	0.042	0.019	0.2856	0.77515
Brain_Hypothalamus	TCEANC2	1	54519260	54578192	0.211	rs213495	-2.97	rs1154	0.203724	-5.15	0.955	475	1	top1	0.2	6.4e-07	-0.955	0.33958
Brain_Hypothalamus	WRAP73	1	3547331	3569325	0.374	rs9970944	2.19	rs16823926	-0.004092	-3.06	-0.817	463	463	blup	0.031	0.038	-0.8731	0.38259
Brain_Hypothalamus	RPL22	1	6241329	6269449	0.234	rs11811690	2.88	rs11587302	0.13679	3.92	-0.022	448	1	top1	0.14	5.2e-05	-0.022	0.98245
Brain_Hypothalamus	DLEU2L	1	64014588	64015405	0.268	rs12062653	-3.4	rs2941736	0.046781	-4.13	0.001	485	1	top1	0.047	0.014	-0.001	0.9992
Brain_Hypothalamus	TNNI3K	1	74701085	75010112	0.355	rs1514174	3	rs518769	-0.002375	-4.74	-0.718	361	361	blup	0.11	0.00031	1.245	0.21312
Brain_Hypothalamus	CRYZ	1	75171170	75198835	0.573	rs1514174	3	rs17617240	0.03737	-3.9	-1.122	383	14	enet	0.19	1.4e-06	0.9328	0.35093
Brain_Hypothalamus	WARS2	1	119573839	119683018	0.519	rs4659221	2.58	rs2645303	0.385033	-6.54	-0.379	416	3	lasso	0.4	1.8e-13	0.6194	0.53566
Brain_Hypothalamus	RP11-268J15.5	1	36789335	36794822	0.348	rs3917963	-2.24	rs272814	0.104651	-4.43	1.282	359	12	lasso	0.19	1.5e-06	-1.1257	0.2603
Brain_Hypothalamus	SDHB	1	17345217	17380665	0.188	rs9435656	-2.53	rs2871775	-0.006183	-3.42	0.251	359	359	blup	0.02	0.081	0.7058	0.48029
Brain_Hypothalamus	SSX2IP	1	85109390	85156486	0.329	rs7528615	-2.21	rs6661502	-0.00939	3.27	0.499	553	553	blup	0.07	0.0034	0.2724	0.78533
Brain_Hypothalamus	GBP3	1	89472349	89488577	0.778	rs6658304	-2.54	rs10493821	0.556109	-7.76	0.602	344	1	top1	0.56	1.9e-20	-0.602	0.54717
Brain_Hypothalamus	CCDC181	1	169364108	169429907	0.248	rs7552323	-3.25	rs12562404	0.041039	4.22	-1.577	581	35	enet	0.15	1.6e-05	-1.0116	0.31172
Brain_Hypothalamus	FAAH	1	46859937	46879520	0.402	rs10489770	-3.02	rs2145408	-0.009514	-3.54	-1.765	359	18	lasso	0.037	0.027	0.4918	0.62287
Brain_Hypothalamus	SERPINC1	1	173872947	173886516	0.211	rs1951625	2.52	rs1321637	0.113834	4.36	2.068	261	3	lasso	0.13	0.0001	2.4666	0.01364
Brain_Hypothalamus	RPA2	1	28218035	28241257	0.189	rs7523070	-3.87	rs11247730	0.115937	3.97	1.425	256	17	enet	0.14	3.8e-05	1.3893	0.16473
Brain_Hypothalamus	SLC5A9	1	48688357	48714316	0.557	rs2798095	-2.35	rs212964	0.198054	-5.71	0.475	485	485	blup	0.3	4.9e-10	0.8975	0.36946
Brain_Hypothalamus	DDX59	1	200593024	200639097	0.247	rs12132696	-2.56	rs12126676	0.158107	-4.53	0.273	538	1	top1	0.16	1.3e-05	-0.273	0.78485
Brain_Hypothalamus	TNFSF18	1	173009100	173020103	0.334	rs10489270	2.69	rs10489270	0.108051	-4.2	2.687	354	5	lasso	0.17	4.6e-06	-2.8508	0.00436
Brain_Hypothalamus	GORAB	1	170501270	170522587	0.235	rs4509636	-3.82	rs10919407	0.020344	-4.18	-0.838	413	12	enet	0.1	0.00051	0.8803	0.37872
Brain_Hypothalamus	ZCCHC17	1	31769842	31837783	0.161	rs2228553	3.18	rs6701667	0.019106	-3.66	1.506	417	417	blup	0.075	0.0026	-1.9442	0.05187
Brain_Hypothalamus	CSMD2	1	33979609	34631443	0.302	rs9286948	-3.23	rs12567192	0.032292	3.92	0.844	603	1	top1	0.032	0.036	0.844	0.39867
Brain_Hypothalamus	COPA	1	160259063	160313061	0.321	rs7521304	2.97	rs2147471	0.25149	-5.4	1.966	499	1	top1	0.25	2.3e-08	-1.966	0.0493
Brain_Hypothalamus	ODF2L	1	86814344	86862023	0.31	rs1395713	-2.31	rs3737672	0.107849	-4.24	-0.924	445	1	top1	0.11	0.00033	0.924	0.35549
Brain_Hypothalamus	RWDD3	1	95699711	95712781	0.352	rs4847356	-2.72	rs2039614	0.249868	5.36	0.432	496	1	top1	0.25	2.5e-08	0.432	0.66574
Brain_Hypothalamus	TMEM53	1	45100910	45140227	0.234	rs12026967	-2.87	rs12022308	0.052214	-3.59	1.404	368	2	lasso	0.091	0.00096	-1.1744	0.24022
Brain_Hypothalamus	CPSF3L	1	1247058	1260071	0.167	rs11586188	3.08	rs1240708	0.074885	3.52	-1.856	260	1	top1	0.075	0.0025	-1.856	0.06345
Brain_Hypothalamus	EMC1	1	19542158	19578032	0.376	rs12133034	-2.63	rs710870	0.178726	-5.08	-1.081	505	7	enet	0.18	3.2e-06	1.081	0.27969
Brain_Hypothalamus	LRRC47	1	3696784	3713068	0.363	rs3813810	2.9	rs6695834	-0.006502	-3.59	1.346	469	7	lasso	0.018	0.089	-1.0487	0.29431
Brain_Hypothalamus	C1orf159	1	1017198	1051741	0.412	rs11586188	3.08	rs6689308	0.154771	-4.33	-1.74	221	3	lasso	0.16	1.5e-05	1.599	0.10983
Brain_Hypothalamus	CHD1L	1	146714291	146767443	0.341	rs11576360	-3.34	rs6681716	0.21014	-5.11	-2.284	407	1	top1	0.21	4.1e-07	2.284	0.02237
Brain_Hypothalamus	ATP1A4	1	160121360	160156767	0.32	rs7521304	2.97	rs11265323	0.093387	4.12	0.002	515	1	top1	0.093	0.0008	0.002	0.9984
Brain_Hypothalamus	LGR6	1	202163029	202288909	0.372	rs12404945	-2.64	rs6681437	0.14438	-4.59	1.035	391	1	top1	0.14	3.2e-05	-1.035	0.30067
Brain_Hypothalamus	SRRM1	1	24958207	24999758	0.238	rs3131518	-2.82	rs3131502	0.064634	-4	-1.304	501	23	enet	0.11	0.00024	1.4143	0.15727
Brain_Hypothalamus	GSTM5	1	110254864	110318050	0.496	rs3093037	4.4	rs7483	0.235862	-5.48	1.178	440	5	lasso	0.28	3.3e-09	-1.7459	0.08082
Brain_Hypothalamus	GSTM3	1	110276554	110284384	0.792	rs3093037	4.4	rs1332018	0.535191	-7.6	1.227	447	9	enet	0.55	4.9e-20	-1.6038	0.10876
Brain_Hypothalamus	SORT1	1	109852192	109940573	0.382	rs11101992	-3.33	rs4246519	-0.005514	-3.37	-1.468	420	420	blup	0.024	0.061	0.9599	0.33709
Brain_Hypothalamus	ZCCHC11	1	52873954	53019159	0.259	rs936632	-2.52	rs6672059	0.147059	5.3	-0.558	263	6	lasso	0.22	2e-07	-0.5152	0.60642
Brain_Hypothalamus	ZNF670	1	247130964	247242113	0.701	rs10925002	-3.5	rs4971307	0.19785	-5.26	1.143	465	1	top1	0.2	9.5e-07	-1.143	0.25304
Brain_Hypothalamus	STX6	1	180941861	180992047	0.433	rs2331996	2.26	rs12744212	0.147865	4.37	0.073	471	1	top1	0.15	2.6e-05	0.073	0.94181
Brain_Hypothalamus	PIGC	1	172339329	172413230	0.234	rs10489297	5.02	rs6702667	0.129373	4.49	-0.926	392	21	enet	0.16	1.3e-05	-1.5529	0.12044
Brain_Hypothalamus	CCBL2	1	89401456	89454038	0.684	rs6658304	-2.54	rs10801690	0.330123	-6.95	0.253	358	28	enet	0.33	5.2e-11	-0.0105	0.99161
Brain_Hypothalamus	DBT	1	100652475	100715390	0.389	rs1571350	-2.56	rs3818568	0.068786	4.42	-0.941	406	406	blup	0.1	0.00052	-0.0177	0.98586
Brain_Hypothalamus	SLC2A5	1	9095166	9148537	0.356	rs17377443	3.63	rs12080175	0.061755	3.87	0.115	417	417	blup	0.081	0.0017	1.3952	0.16294
Brain_Hypothalamus	CNKSR1	1	26503894	26516377	0.685	rs12122527	3.02	rs6700024	0.44784	-7.43	2.513	441	26	enet	0.51	2.9e-18	-1.917	0.05524
Brain_Hypothalamus	NBPF3	1	21766621	21811498	0.884	rs829391	3.51	rs4654947	0.507343	7.59	0.434	379	10	enet	0.57	6.3e-21	-0.2307	0.81752
Brain_Hypothalamus	ITGB3BP	1	63906441	63994857	0.84	rs12062653	-3.4	rs10789138	0.595188	8.19	0.13	491	21	lasso	0.63	1.4e-24	0.2167	0.82842
Brain_Hypothalamus	ALDH9A1	1	165631453	165668100	0.332	rs7528111	2.98	rs6656194	-0.007053	-3.09	0.431	590	18	lasso	-0.00065	0.34	-0.2806	0.77905
Brain_Hypothalamus	TIPRL	1	168148171	168169950	0.611	rs11808391	2.8	rs2072776	0.125828	-4.04	0.395	467	1	top1	0.13	0.00011	-0.395	0.69284
Brain_Hypothalamus	UCK2	1	165796993	165877607	0.288	rs7547418	-2.27	rs4657537	0.067213	-3.89	-1.847	546	9	enet	0.14	4.6e-05	-0.4946	0.62091
Brain_Hypothalamus	XCL1	1	168545711	168551315	0.402	rs1337747	3.5	rs2284759	0.147769	-4.1	1.671	543	1	top1	0.15	2.6e-05	-1.671	0.09472
Brain_Hypothalamus	MAEL	1	166958346	166991451	0.31	rs10918667	-3.04	rs4657619	0.100406	-5.24	-0.467	606	4	lasso	0.22	2.1e-07	0.5172	0.60504
Brain_Hypothalamus	ABL2	1	179068462	179198819	0.223	rs10798649	2.83	rs2793813	0.104974	-4.52	-1.433	447	1	top1	0.1	0.00039	1.433	0.15186
Brain_Hypothalamus	TAF1A	1	222731244	222763166	0.251	rs2609408	2.49	rs17464836	0.048398	-4.16	1.07	329	4	lasso	0.081	0.0018	0.0964	0.92324
Brain_Hypothalamus	NUP210L	1	153965161	154127592	0.12	rs12097583	-2.92	rs6664278	0.029488	3.97	0.294	323	33	enet	0.1	0.00051	-0.0566	0.95483
Brain_Hypothalamus	FLG	1	152274651	152297679	0.452	rs7544269	-3.03	rs17648141	0.213468	-5.03	0.208	402	4	lasso	0.28	2e-09	-0.1485	0.88192
Brain_Hypothalamus	MLK4	1	233463514	233520894	0.41	rs16859465	-2.45	rs7541758	0.172807	5.2	-0.211	604	6	lasso	0.18	3.1e-06	-0.4415	0.65883
Brain_Hypothalamus	GGPS1	1	235490803	235507847	0.158	rs7412124	-2.94	rs6699315	0.055831	-3.73	2.106	346	1	top1	0.056	0.0082	-2.106	0.0352
Brain_Hypothalamus	DRAM2	1	111659955	111682838	0.28	rs17026705	-3.65	rs3795823	0.251685	5.33	-1.133	578	1	top1	0.25	2.2e-08	-1.133	0.25721
Brain_Hypothalamus	SSBP3	1	54691138	54879152	0.269	rs4927155	-3.15	rs13373789	-0.008429	3.69	0.122	517	517	blup	0.037	0.026	-0.437	0.66214
Brain_Hypothalamus	LDLRAP1	1	25870071	25895377	0.421	rs2786876	2.94	rs6688931	0.194522	-4.64	-0.165	347	1	top1	0.19	1.2e-06	0.165	0.86894
Brain_Hypothalamus	EYA3	1	28296855	28415207	0.258	rs7523070	-3.87	rs11247734	0.107173	4.74	-2.548	257	257	blup	0.15	2.5e-05	-2.2153	0.02674
Brain_Hypothalamus	THEM4	1	151846060	151882284	0.322	rs7544269	-3.03	rs6685187	0.218897	-5.14	-0.602	336	1	top1	0.22	2.2e-07	0.602	0.54717
Brain_Hypothalamus	UBQLN4	1	156005092	156023585	0.263	rs4641	2.83	rs10908481	0.080067	-3.93	0.494	304	1	top1	0.08	0.0018	-0.494	0.62131
Brain_Hypothalamus	TAL1	1	47681962	47697892	0.186	rs7523969	-2.71	rs6697248	0.029085	3.59	-0.695	409	1	top1	0.029	0.044	-0.695	0.48706
Brain_Hypothalamus	SLC1A7	1	53552855	53608289	0.443	rs1298238	2.99	rs11206109	0.186108	5.67	1.642	487	5	lasso	0.3	4.4e-10	2.1467	0.03182
Brain_Hypothalamus	OMA1	1	58881056	59012474	0.479	rs232915	3.34	rs3087585	0.125214	4.77	0.906	549	6	lasso	0.2	9.9e-07	1.3503	0.17693
Brain_Hypothalamus	TM2D1	1	62146718	62191095	0.472	rs1134767	-3.89	rs17312971	-0.008051	3.39	-0.626	489	62	enet	0.041	0.021	-1.0438	0.29656
Brain_Hypothalamus	LRRIQ3	1	74491699	74663871	0.63	rs1514174	3	rs11806946	0.434126	-6.92	-1.216	361	23	enet	0.44	2.8e-15	1.1797	0.23814
Brain_Hypothalamus	ZNF496	1	247460714	247495148	0.259	rs10925002	-3.5	rs2153631	0.021196	4.39	-0.093	458	15	enet	0.099	0.00056	-0.692	0.48894
Brain_Hypothalamus	FCRLB	1	161691353	161697933	0.437	rs12035365	2.76	rs10799941	-0.008118	-3.39	0.403	488	488	blup	-0.0035	0.43	-1.4762	0.13988
Brain_Hypothalamus	SLC9C2	1	173469603	173571910	0.178	rs10489270	2.69	rs12563301	0.001179	3.47	0.475	298	298	blup	0.027	0.051	1.7151	0.08632
Brain_Hypothalamus	AXDND1	1	179334855	179523870	0.218	rs10798649	2.83	rs12137038	0.025445	-3.66	-0.614	477	477	blup	0.042	0.019	0.0879	0.92994
Brain_Hypothalamus	TDRD5	1	179560748	179660407	0.611	rs7540856	2.84	rs913514	0.499582	7.3	0.31	475	1	top1	0.5	1.1e-17	0.31	0.75656
Brain_Hypothalamus	ACP6	1	147101453	147142618	0.849	rs11576360	-3.34	rs6674938	0.476729	-7.45	1.325	413	49	enet	0.53	5.2e-19	-0.3204	0.74866
Brain_Hypothalamus	PM20D1	1	205797150	205819260	0.291	rs28683111	2.71	rs708727	0.055032	-3.77	0.577	370	370	blup	0.082	0.0016	0.2554	0.7984
Brain_Hypothalamus	TRIM17	1	228595641	228604562	0.383	rs682909	2.32	rs6688436	0.001092	3.52	0.173	369	369	blup	0.034	0.032	0.049	0.96094
Brain_Hypothalamus	H3F3A	1	226249578	226259702	0.445	rs7531792	-3.14	rs6682659	0.220987	5.92	-1.58	387	27	enet	0.31	3.7e-10	-1.0233	0.30617
Brain_Hypothalamus	YY1AP1	1	155629237	155658565	0.195	rs4641	2.83	rs11264372	0.069904	-3.95	0.543	220	1	top1	0.07	0.0034	-0.543	0.58713
Brain_Hypothalamus	APOA1BP	1	156561554	156564091	0.429	rs4641	2.83	rs3795732	0.109225	-4.48	0.102	440	10	lasso	0.12	0.00015	-0.4799	0.63131
Brain_Hypothalamus	C1orf50	1	43232940	43263968	0.404	rs1018572	-3.27	rs17385526	0.217686	-5.76	0.142	417	417	blup	0.28	4e-09	-0.1196	0.90481
Brain_Hypothalamus	COA6	1	234509340	234519795	0.536	rs270523	2.51	rs7524822	0.176138	-4.65	0.348	631	1	top1	0.18	4.1e-06	-0.348	0.72784
Brain_Hypothalamus	DFFB	1	3773845	3801993	0.567	rs3813810	2.9	rs4073324	0.203955	-6.12	-0.021	454	8	lasso	0.3	4.9e-10	0.2715	0.78597
Brain_Hypothalamus	METTL18	1	169761670	169764107	0.269	rs4509636	-3.82	rs4987299	0.172696	-5.56	-1.123	559	7	lasso	0.25	3.4e-08	1.3505	0.17684
Brain_Hypothalamus	ANGEL2	1	213165524	213189168	0.193	rs748795	-3.44	rs3002284	0.081147	3.85	0.354	419	1	top1	0.081	0.0017	0.354	0.72334
Brain_Hypothalamus	CD164L2	1	27705666	27709870	0.26	rs17162330	2.6	rs17371357	0.14638	4.34	0.865	228	1	top1	0.15	2.8e-05	0.865	0.38704
Brain_Hypothalamus	AMIGO1	1	110046797	110052360	0.386	rs3093037	4.4	rs17575742	0.031725	4.58	-0.056	423	423	blup	0.13	6.7e-05	1.3782	0.16813
Brain_Hypothalamus	SNRPE	1	203830731	203839678	0.324	rs6593903	-3.03	rs11240609	0.083111	4.22	0.623	519	1	top1	0.083	0.0015	0.623	0.53328
Brain_Hypothalamus	RP11-69E11.4	1	39987952	40011859	0.274	rs17505083	-2.44	rs3931300	-0.006901	3.06	0.958	382	382	blup	0.01	0.15	0.6806	0.49614
Brain_Hypothalamus	FAM89A	1	231154704	231175992	0.378	rs4388693	-3.23	rs4658875	0.188273	5.02	1.786	600	5	lasso	0.28	3.9e-09	2.3775	0.01743
Brain_Hypothalamus	15-Sep	1	87328132	87380107	0.229	rs1537057	2.29	rs1936280	0.042281	3.66	-0.08	446	446	blup	0.071	0.0032	0.624	0.53265
Brain_Hypothalamus	BMP8A	1	39957318	39991607	0.202	rs17505083	-2.44	rs3931300	0.081063	4.48	0.958	378	1	top1	0.081	0.0017	0.958	0.33806
Brain_Hypothalamus	ST6GALNAC3	1	76540404	77100286	0.275	rs1251507	3.02	rs10782620	0.037464	-3.55	-0.304	509	4	lasso	0.07	0.0034	0.1494	0.88125
Brain_Hypothalamus	CNTN2	1	205012325	205047627	0.394	rs11801229	2.44	rs1172128	-0.009503	3.43	-0.38	605	605	blup	-0.0016	0.36	0.6928	0.48846
Brain_Hypothalamus	MST1P2	1	16972069	16976914	0.465	rs9435656	-2.53	rs7513616	0.157405	4.98	-0.634	261	13	lasso	0.22	2.6e-07	-0.9041	0.36595
Brain_Hypothalamus	CLCNKA	1	16345370	16360545	0.24	rs17383551	-3.72	rs1805152	0.050941	4.51	0.083	385	1	top1	0.051	0.011	0.083	0.93385
Brain_Hypothalamus	MST1L	1	17081405	17096732	0.258	rs9435656	-2.53	rs7513616	0.146241	-4.39	-0.634	291	1	top1	0.15	2.9e-05	0.634	0.52608
Brain_Hypothalamus	RHD	1	25598884	25656936	0.631	rs2786876	2.94	rs9689	0.163697	5.09	-2.092	361	8	lasso	0.29	1.1e-09	-1.9326	0.05329
Brain_Hypothalamus	MRPS21	1	150266289	150281414	0.192	rs7517103	3.01	rs11204682	-0.004276	-3.69	-1.782	250	250	blup	0.047	0.014	-0.1505	0.88036
Brain_Hypothalamus	ZFP69	1	40942887	40962015	0.32	rs7512061	-3.37	rs7511983	0.186052	4.97	0.853	429	1	top1	0.19	2.1e-06	0.853	0.39366
Brain_Hypothalamus	ZNF669	1	247263264	247267674	0.272	rs10925002	-3.5	rs2270616	0.032509	3.87	-1.342	475	475	blup	0.08	0.0019	-0.8683	0.38523
Brain_Hypothalamus	RHCE	1	25688853	25756683	0.391	rs2786876	2.94	rs1053438	0.225725	-5.15	-2.079	386	1	top1	0.23	1.4e-07	2.079	0.03762
Brain_Hypothalamus	S100A13	1	153591263	153603836	0.305	rs943139	-3.34	rs4072425	0.215029	5.28	0.977	406	1	top1	0.22	2.9e-07	0.977	0.32857
Brain_Hypothalamus	PNRC2	1	24285599	24289952	0.496	rs4648930	2.47	rs6689056	0.264438	5.41	0.588	405	6	lasso	0.35	8.8e-12	1.5482	0.12157
Brain_Hypothalamus	OR2L13	1	248261951	248264224	0.408	rs4925742	2.95	rs6664332	0.27556	5.68	-0.817	363	26	enet	0.28	2.1e-09	-0.3946	0.69312
Brain_Hypothalamus	ZNF124	1	247285277	247335318	0.449	rs10925002	-3.5	rs4925715	0.345337	-6.13	-1.08	467	1	top1	0.35	1.7e-11	1.08	0.28014
Brain_Hypothalamus	S100A10	1	151955391	151966866	0.338	rs7544269	-3.03	rs6678672	0.179709	-4.9	-1.43	345	1	top1	0.18	3.2e-06	1.43	0.15272
Brain_Hypothalamus	HRNR	1	152184558	152196669	0.521	rs7544269	-3.03	rs10788826	0.145646	-4.92	-0.104	386	23	enet	0.38	1.1e-12	0.4521	0.65123
Brain_Hypothalamus	MAN1A2	1	117910071	118071494	0.304	rs6692758	2.67	rs844108	-0.009524	3.23	-0.723	485	485	blup	0.0018	0.28	0.1919	0.84784
Brain_Hypothalamus	FLVCR1-AS1	1	213025450	213031430	0.815	rs12073991	3.45	rs2279692	0.614432	-8.09	0.441	413	1	top1	0.61	1.1e-23	-0.441	0.65921
Brain_Hypothalamus	SH2D1B	1	162365056	162381928	0.267	rs12035365	2.76	rs12726355	-0.008911	3.34	-0.757	636	636	blup	0.04	0.021	0.1911	0.84842
Brain_Hypothalamus	RNU1-122P	1	147806736	147806886	0.44	rs10900400	-2.75	rs9437981	0.097439	3.84	0.128	72	72	blup	0.15	2.5e-05	0.673	0.50096
Brain_Hypothalamus	OR2L2	1	248201474	248202607	0.326	rs4925742	2.95	rs4478844	0.02476	4.15	-0.404	395	19	enet	0.13	7.8e-05	0.0176	0.98598
Brain_Hypothalamus	EFCAB2	1	245165423	245290466	0.52	rs819883	-2.53	rs651773	0.333546	6.3	1.012	474	1	top1	0.33	4.5e-11	1.012	0.31154
Brain_Hypothalamus	CAPN8	1	223711349	223853436	0.289	rs9442041	2.99	rs1153937	0.010567	3.86	-0.539	391	391	blup	0.11	0.00027	-1.4738	0.14055
Brain_Hypothalamus	SERTAD4-AS1	1	210404801	210407392	0.37	rs2049997	-3.35	rs654523	0.124547	4.26	0.906	559	1	top1	0.12	0.00011	0.906	0.36494
Brain_Hypothalamus	EFCAB7	1	63989174	64038364	0.27	rs12062653	-3.4	rs7528129	0.053662	3.88	0.15	497	4	lasso	0.063	0.0053	0.4926	0.62228
Brain_Hypothalamus	PHACTR4	1	28696114	28826881	0.402	rs7523070	-3.87	rs10751728	0.207515	-4.88	-3.009	277	1	top1	0.21	4.9e-07	3.009	0.00262
Brain_Hypothalamus	TCEA3	1	23707554	23751233	0.249	rs6667575	2.22	rs2077066	0.171262	-4.46	-1.139	314	1	top1	0.17	5.6e-06	1.139	0.2547
Brain_Hypothalamus	LEPROT	1	65893465	65901690	0.264	rs4353064	-3.04	rs6588144	0.18767	4.89	-0.258	443	4	lasso	0.22	1.8e-07	-0.3739	0.70846
Brain_Hypothalamus	TSTD1	1	161007421	161008780	0.452	rs2252389	2.46	rs2516839	0.187668	4.75	0.91	437	1	top1	0.19	1.9e-06	0.91	0.36282
Brain_Hypothalamus	RP11-495P10.2	1	147835127	147931933	0.181	rs35878762	1.42	rs3009468	0.071544	3.91	-0.721	34	5	enet	0.072	0.003	-0.511	0.60933
Brain_Hypothalamus	CROCCP2	1	16944751	16961054	0.232	rs9435656	-2.53	rs4661747	0.024388	3.44	-1.204	263	263	blup	0.025	0.055	-0.5324	0.59447
Brain_Hypothalamus	ATAD3C	1	1385069	1405538	0.335	rs11586188	3.08	rs1695824	0.049661	-4.22	-1.042	291	5	lasso	0.051	0.011	0.9377	0.34838
Brain_Hypothalamus	RP11-465B22.3	1	995114	1004735	0.281	rs11586188	3.08	rs9442372	0.088347	4	0.094	208	24	enet	0.11	0.00035	0.3979	0.69067
Brain_Hypothalamus	LINC00339	1	22351681	22357716	0.376	rs2235529	9.37	rs11586488	0.249281	5.44	-0.181	518	1	top1	0.25	2.6e-08	-0.181	0.85637
Brain_Hypothalamus	C1orf229	1	247273462	247275719	0.577	rs10925002	-3.5	rs10924919	0.233299	-5.42	-1.501	474	1	top1	0.23	8.2e-08	1.501	0.13336
Brain_Hypothalamus	HIST2H2BA	1	120906028	120915073	0.308	rs11249433	1.74	rs6600671	0.203323	-4.88	-1.192	77	1	top1	0.2	6.5e-07	1.192	0.23326
Brain_Hypothalamus	RP4-717I23.3	1	93727743	93811444	0.586	rs237435	-2.23	rs546	0.458341	-7.81	-0.555	299	9	lasso	0.59	3.2e-22	0.5882	0.55641
Brain_Hypothalamus	RP11-561I11.3	1	242366857	242374129	0.516	rs28757855	-3.53	rs1836768	0.396721	6.58	-0.44	554	1	top1	0.4	2.2e-13	-0.44	0.65994
Brain_Hypothalamus	LINC00184	1	234765057	234770526	0.365	rs7412124	-2.94	rs6702559	0.155665	4.8	-0.855	578	5	lasso	0.18	2.9e-06	-0.3904	0.69624
Brain_Hypothalamus	RP11-438H8.8	1	248099363	248100815	0.287	rs4925742	2.95	rs4478844	0.145272	4.88	-0.404	445	4	lasso	0.16	8.5e-06	-0.0669	0.94666
Brain_Hypothalamus	NBPF2P	1	21751118	21754460	0.633	rs829391	3.51	rs4654947	0.220719	-5.5	0.434	376	8	enet	0.23	1e-07	-1.1152	0.26477
Brain_Hypothalamus	RP11-545A16.3	1	179555840	179558310	0.226	rs10798652	2.78	rs10753199	0.153441	-4.63	-1.288	474	1	top1	0.15	1.8e-05	1.288	0.19775
Brain_Hypothalamus	SLC2A1-AS1	1	43424720	43449029	0.42	rs1018572	-3.27	rs841839	0.297455	5.78	-1.013	435	1	top1	0.3	7.5e-10	-1.013	0.31106
Brain_Hypothalamus	CALR4P	1	52027538	52060569	0.313	rs12074413	-2.02	rs7534689	0.215454	-4.97	0.813	208	1	top1	0.22	2.8e-07	-0.813	0.41622
Brain_Hypothalamus	RP5-994D16.9	1	43241484	43242461	0.347	rs1018572	-3.27	rs6882	0.012157	-4.3	-0.434	418	22	enet	0.16	1.2e-05	0.2346	0.81451
Brain_Hypothalamus	RP11-488P3.1	1	94218480	94241000	0.609	rs6703052	2.91	rs871854	0.139874	5.07	-1.054	435	435	blup	0.15	1.6e-05	-0.682	0.49522
Brain_Hypothalamus	RP1-140A9.1	1	1822910	1824097	0.316	rs2843157	2.81	rs16824526	0.192078	-5.35	1.239	318	1	top1	0.19	1.4e-06	-1.239	0.21535
Brain_Hypothalamus	RP11-418J17.1	1	119683082	119818596	0.414	rs4659221	2.58	rs10923767	0.403264	-6.68	0.131	416	1	top1	0.4	1.2e-13	-0.131	0.89578
Brain_Hypothalamus	RP11-88H9.2	1	112532392	112541464	0.534	rs10494146	2.55	rs6681719	0.139249	5.1	0.071	573	8	lasso	0.23	1.4e-07	0.4461	0.65554
Brain_Hypothalamus	RP5-943J3.1	1	90254473	90256051	0.278	rs17505615	-3.2	rs7549625	0.155404	-4.85	-0.493	376	1	top1	0.16	1.6e-05	0.493	0.62201
Brain_Hypothalamus	RP5-1109J22.1	1	46897801	46911193	0.251	rs10489770	-3.02	rs3766246	0.164385	4.84	-1.584	358	4	lasso	0.17	5.1e-06	-1.968	0.04907
Brain_Hypothalamus	RP11-5P18.10	1	16361673	16366524	0.221	rs17383551	-3.72	rs5252	0.002275	-3.97	-2.721	378	9	enet	0.066	0.0043	2.3133	0.02071
Brain_Hypothalamus	GS1-304P7.1	1	186549647	186550323	0.167	rs6666859	2.91	rs4567244	0.01502	3.49	0.69	387	387	blup	0.072	0.0029	1.3536	0.17588
Brain_Hypothalamus	RP11-296A18.5	1	51716270	51717144	0.238	rs7541663	-2.74	rs7553078	0.000734	-3.06	-1.679	198	38	enet	0.06	0.0065	1.2156	0.22413
Brain_Hypothalamus	RP11-422J8.1	1	37920480	37940012	0.48	rs11263973	2.6	rs2245867	0.242726	-6.02	0.799	436	9	lasso	0.26	1.3e-08	-0.3268	0.7438
Brain_Hypothalamus	ANKRD65	1	1353800	1357149	0.468	rs11586188	3.08	rs1240707	0.045705	-4.81	-0.521	292	292	blup	0.17	7.1e-06	0.7132	0.4757
Brain_Hypothalamus	RP11-108M9.5	1	17215590	17216042	0.292	rs9435656	-2.53	rs3003408	-0.0031	3.56	0.73	339	339	blup	0.028	0.046	2.4538	0.01414
Brain_Hypothalamus	RP11-122G18.5	1	161337812	161341754	0.3	rs2252389	2.46	rs16832908	0.116732	-4.46	-1.499	404	404	blup	0.12	0.00018	1.6366	0.10171
Brain_Hypothalamus	CCDC163P	1	45959538	45965724	0.199	rs12732188	-2.52	rs4660862	0.052072	3.82	1.195	283	1	top1	0.052	0.01	1.195	0.23209
Brain_Hypothalamus	RP11-439A17.7	1	120835810	120838290	0.298	rs11249433	1.74	rs12145080	0.260609	5.76	-1	100	1	top1	0.26	1.2e-08	-1	0.31731
Brain_Hypothalamus	RP11-337C18.8	1	146644350	146683136	0.232	rs11576360	-3.34	rs1348316	0.161556	5.16	0.227	380	1	top1	0.16	1.1e-05	0.227	0.82042
Brain_Hypothalamus	FLG-AS1	1	152140601	152339163	0.825	rs7544269	-3.03	rs1496042	0.271209	6.1	-0.364	376	18	lasso	0.43	1.4e-14	-0.3451	0.73001
Brain_Hypothalamus	RP11-295M18.2	1	221002597	221005771	0.353	rs3923935	2.95	rs2807857	0.093693	4.46	-2.273	402	6	lasso	0.2	8.2e-07	-2.1346	0.03279
Brain_Hypothalamus	RP11-108M9.4	1	17215033	17216144	0.369	rs9435656	-2.53	rs7537985	0.091422	-4.17	0.907	340	34	enet	0.13	8.5e-05	1.004	0.31539
Brain_Hypothalamus	RP11-656D10.3	1	40958829	40974333	0.44	rs7512061	-3.37	rs7547819	0.460165	-7.07	0.319	435	1	top1	0.46	6e-16	-0.319	0.74973
Brain_Hypothalamus	NPPA-AS1	1	11903761	11908136	0.588	rs1801131	-3.33	rs5067	0.391007	-6.74	-1.035	476	11	lasso	0.42	3.2e-14	2.0054	0.04492
Brain_Hypothalamus	CFHR1	1	196788887	196801319	0.162	rs4915318	2.23	rs16840522	0.061782	-4.21	0.868	253	253	blup	0.094	0.00078	-0.837	0.40257
Brain_Hypothalamus	RP11-92G12.3	1	200638635	200663378	0.752	rs12132696	-2.56	rs3806358	0.561404	-7.8	0.795	539	1	top1	0.56	1e-20	-0.795	0.42661
Brain_Hypothalamus	RP11-439E19.10	1	246935603	246939074	0.518	rs12093759	-2.87	rs10924841	0.118238	-4.76	-0.187	435	435	blup	0.12	0.00013	-0.6234	0.53301
Brain_Hypothalamus	RP11-552M11.8	1	111973668	111975690	0.349	rs17026705	-3.65	rs1264888	0.113284	-4.7	-1.055	611	28	enet	0.19	2e-06	0.7889	0.43015
Brain_Hypothalamus	RP11-338N10.1	1	7753184	7754904	0.464	rs11587479	-2.73	rs12756299	0.266596	-5.84	-2.514	464	1	top1	0.27	7.5e-09	2.514	0.01194
Brain_Hypothalamus	RP5-1092A3.4	1	28566020	28567964	0.609	rs7523070	-3.87	rs490633	0.497504	-7.45	-1.229	254	7	lasso	0.5	8.4e-18	1.399	0.16183
Brain_Hypothalamus	RP1-79C4.4	1	170636522	170638566	0.271	rs4509636	-3.82	rs659580	0.070598	-4.52	1.417	456	4	lasso	0.11	0.00029	-1.4538	0.14599
Brain_Hypothalamus	RP4-740C4.8	1	2309056	2309493	0.371	rs4233033	-2.85	rs2843160	0.158563	-5.05	-0.841	355	1	top1	0.16	1.3e-05	0.841	0.40035
Brain_Hypothalamus	RP4-758J24.5	1	54492356	54494172	0.333	rs213495	-2.97	rs17109968	0.019771	3.65	0.418	481	481	blup	0.033	0.033	0.0491	0.96087
Brain_Hypothalamus	RP4-739H11.4	1	41156052	41157679	0.239	rs7512061	-3.37	rs545218	0.104669	4.71	1.547	422	10	lasso	0.13	8.3e-05	1.8271	0.06768
Brain_Hypothalamus	RP11-156E8.1	1	245132652	245134390	0.629	rs819883	-2.53	rs2291426	0.515676	-7.55	0.796	464	8	lasso	0.52	1.3e-18	-0.78	0.43538
Brain_Hypothalamus	RP5-1024N4.4	1	48693560	48695233	0.309	rs2798095	-2.35	rs12135744	0.190356	5.06	0.973	484	11	lasso	0.22	1.9e-07	0.5589	0.57623
Brain_Hypothalamus	RP11-54O7.17	1	931346	933431	0.29	rs11586188	3.08	rs3128117	0.203673	-4.76	-0.914	189	1	top1	0.2	6.4e-07	0.914	0.36072
Brain_Hypothalamus	RP11-190A12.8	1	159836744	159837475	0.676	rs12133079	2.88	rs4133290	0.337589	6.38	-1.521	511	36	enet	0.43	8.9e-15	-0.2186	0.82694
Brain_Hypothalamus	RP11-378J18.8	1	222832209	222834854	0.345	rs2609408	2.49	rs17163358	0.421314	6.93	-0.366	325	1	top1	0.42	2.4e-14	-0.366	0.71437
Brain_Hypothalamus	RP11-295M18.6	1	221002018	221002553	0.522	rs3923935	2.95	rs2807857	0.099175	4.72	-2.273	402	12	lasso	0.2	9.3e-07	-2.0262	0.04275
Brain_Hypothalamus	RP11-17E13.2	1	75164453	75165017	0.444	rs1514174	3	rs10874274	0.164219	5.5	0.95	377	9	enet	0.22	2.1e-07	0.5833	0.55968
Brain_Hypothalamus	RP11-561I11.4	1	242310816	242372431	0.454	rs28757855	-3.53	rs1836768	0.367734	6.39	-0.44	549	3	lasso	0.38	8.4e-13	-0.1142	0.90909
Brain_Hypothalamus	RP11-385F5.5	1	236699473	236700004	0.316	rs6676840	-2.59	rs2758994	-0.000301	3.29	0.875	638	638	blup	0.032	0.037	0.4446	0.65662
Brain_Hypothalamus	RTFDC1	20	55043647	55093943	0.561	rs9974012	-3	rs911452	0.044723	3.8	-0.005	586	586	blup	0.074	0.0026	-0.8513	0.39458
Brain_Hypothalamus	OGFR	20	61436187	61445352	0.37	rs2313152	-3.03	rs6010746	0.158525	-4.96	1.191	501	1	top1	0.16	1.3e-05	-1.191	0.23365
Brain_Hypothalamus	SLC4A11	20	3208063	3219836	0.322	rs7268763	-3	rs4507156	0.110475	4.68	1.42	439	1	top1	0.11	0.00028	1.42	0.15561
Brain_Hypothalamus	KIF16B	20	16252749	16554078	0.37	rs13038015	2.82	rs6110966	0.080788	4.09	-0.89	765	5	lasso	0.11	0.00025	-0.0915	0.9271
Brain_Hypothalamus	ABHD12	20	25275379	25371619	0.163	rs6050266	-2.57	rs6114925	0.010979	3.27	-0.262	363	363	blup	0.052	0.01	0.1273	0.89872
Brain_Hypothalamus	CD40	20	44746911	44758502	0.391	rs6017883	2.95	rs4239702	0.163273	-4.4	2.593	498	1	top1	0.16	9.4e-06	-2.593	0.00951
Brain_Hypothalamus	SLA2	20	35240961	35274619	0.178	rs6030346	-1.45	rs6028949	0.051253	-4.25	0.504	192	1	lasso	0.069	0.0037	-0.504	0.61426
Brain_Hypothalamus	NELFCD	20	57556263	57570188	0.397	rs6070795	3.28	rs163790	0.133583	-4.61	-0.471	555	6	lasso	0.14	3.2e-05	0.7142	0.47512
Brain_Hypothalamus	PSMA7	20	60711791	60718496	0.439	rs6061903	-3.38	rs1407959	-0.000488	3.25	0.757	534	534	blup	0.12	0.00019	1.1351	0.25635
Brain_Hypothalamus	TCFL5	20	61472512	61493115	0.375	rs2313152	-3.03	rs3664	0.172659	5.47	0.673	481	1	top1	0.17	5.1e-06	0.673	0.50095
Brain_Hypothalamus	DIDO1	20	61509090	61569304	0.301	rs2313152	-3.03	rs6512322	0.051823	-3.88	1.093	471	1	top1	0.052	0.01	-1.093	0.27439
Brain_Hypothalamus	RNF24	20	3907956	3996229	0.398	rs6133089	-2.77	rs6084530	-0.007655	3.68	-0.449	611	611	blup	0.017	0.096	1.06	0.28915
Brain_Hypothalamus	SIRPB1	20	1544167	1600707	0.591	rs1028397	3.02	rs6075340	0.317843	5.95	0.166	626	6	lasso	0.52	8.2e-19	-0.3778	0.70556
Brain_Hypothalamus	CCM2L	20	30598245	30619984	0.159	rs6121328	-2.5	rs6059740	0.003864	2.8	-0.304	305	305	blup	0.042	0.019	-1.3233	0.18572
Brain_Hypothalamus	E2F1	20	32263489	32274210	0.264	rs735625	2.41	rs7274811	0.078036	-4.07	-0.773	271	22	enet	0.11	0.00035	-0.6436	0.51983
Brain_Hypothalamus	MAP1LC3A	20	33134658	33148149	0.229	rs6088423	-2.21	rs6120663	0.043002	3.87	1.084	304	304	blup	0.073	0.0029	1.8616	0.06266
Brain_Hypothalamus	WFDC3	20	44376583	44420571	0.65	rs6032425	2.93	rs2664529	0.474557	-7.34	0.532	529	29	enet	0.51	2.2e-18	-0.9168	0.35927
Brain_Hypothalamus	FAM182A	20	26035291	26073683	0.591	rs845787	2.81	rs2424750	0.133332	5.36	-0.14	85	23	enet	0.33	8.7e-11	-1.298	0.19429
Brain_Hypothalamus	DTD1	20	18568537	18744561	0.14	rs2224613	2.17	rs2424223	0.008542	3.72	-0.548	482	482	blup	0.053	0.0098	-0.3714	0.71034
Brain_Hypothalamus	ITPA	20	3189514	3204516	0.299	rs7268763	-3	rs11697114	0.240248	-5.36	0.93	439	1	top1	0.24	5e-08	-0.93	0.35237
Brain_Hypothalamus	MCM8	20	5931298	5975852	0.379	rs16991615	5.55	rs454422	0.150082	-4.93	-0.402	604	5	lasso	0.15	2.2e-05	0.7652	0.44414
Brain_Hypothalamus	NECAB3	20	32244951	32262269	0.194	rs735625	2.41	rs3813920	0.139751	4.04	-0.516	271	1	top1	0.14	4.3e-05	-0.516	0.60585
Brain_Hypothalamus	CEP250	20	34042985	34099804	0.165	rs761827	-3.15	rs6060673	-0.002824	-3.38	-2.946	325	325	blup	0.051	0.011	1.5874	0.11242
Brain_Hypothalamus	RBM38	20	55966463	55984389	0.644	rs2426732	-3.18	rs911158	-0.003203	-3.8	0.057	676	56	enet	0.054	0.0091	-1.2899	0.19708
Brain_Hypothalamus	TMC2	20	2517253	2622430	0.458	rs6075795	3.01	rs6046373	0.004623	3.69	0.256	598	38	enet	0.09	0.001	0.2208	0.82521
Brain_Hypothalamus	FAM182B	20	25744102	25848861	0.513	rs845787	2.81	rs6076347	0.265484	-5.73	-1.336	157	8	lasso	0.33	8e-11	1.2939	0.19571
Brain_Hypothalamus	SOX12	20	306207	310865	0.314	rs4815939	-2.73	rs282160	-0.003635	-3.5	-0.329	437	437	blup	0.051	0.011	1.0056	0.31459
Brain_Hypothalamus	WFDC10B	20	44313292	44333658	0.224	rs6032425	2.93	rs17365711	0.022075	-3.71	-1.103	518	31	enet	0.089	0.0011	-0.3247	0.74538
Brain_Hypothalamus	SNHG17	20	37049235	37063996	0.732	rs2067027	2.8	rs1739652	0.561897	7.9	-0.607	478	6	lasso	0.58	1.2e-21	-0.6106	0.54143
Brain_Hypothalamus	SLC9A8	20	48429250	48508779	0.325	rs6067330	2.51	rs719219	0.03717	4	-0.216	455	455	blup	0.12	0.00015	-0.0753	0.94001
Brain_Hypothalamus	NCOA6	20	33284722	33413452	0.238	rs2424994	-1.99	rs6058107	0.064549	3.62	-1.169	348	348	blup	0.12	0.00014	-1.2296	0.21885
Brain_Hypothalamus	RP4-610C12.4	20	29513582	29521213	0.141	rs1811868	1.92	rs6058507	0.06709	3.9	1.083	66	5	enet	0.074	0.0027	0.8568	0.39154
Brain_Hypothalamus	RP4-694B14.5	20	25604812	25658710	0.218	rs6050473	-1.89	rs6050770	0.02675	-3.77	0.481	258	258	blup	0.034	0.033	0.4014	0.68816
Brain_Hypothalamus	CPNE1	20	34213953	34252681	0.38	rs761827	-3.15	rs7271036	0.402595	-6.52	-1.804	299	1	top1	0.4	1.3e-13	1.804	0.07123
Brain_Hypothalamus	ZNF663P	20	45042867	45087915	0.432	rs6017883	2.95	rs6094345	0.057153	3.78	1.111	549	549	blup	0.11	0.00027	-0.3696	0.71169
Brain_Hypothalamus	RPL36P4	20	34132175	34132492	0.612	rs761827	-3.15	rs2104417	0.41275	6.76	-1.054	314	1	top1	0.41	5.3e-14	-1.054	0.29188
Brain_Hypothalamus	RP4-564F22.5	20	37034658	37045444	0.313	rs2067027	2.8	rs1739644	0.201777	5.2	-0.54	482	13	enet	0.22	2.3e-07	-0.8459	0.39761
Brain_Hypothalamus	RP11-218C14.5	20	23635862	23637027	0.282	rs6049272	-2.47	rs3004153	0.256777	5.61	1.005	546	1	top1	0.26	1.5e-08	1.005	0.3149
Brain_Hypothalamus	RP4-610C12.3	20	29521637	29522987	0.133	rs1811868	1.92	rs1811868	0.151149	4.16	1.922	67	1	top1	0.15	2.1e-05	1.922	0.05461
Brain_Hypothalamus	MKRN7P	20	45092541	45093763	0.587	rs6017883	2.95	rs7266119	0.21583	5.08	-0.247	548	1	top1	0.22	2.8e-07	-0.247	0.80491
Brain_Hypothalamus	RP11-157P1.4	20	60880488	60881381	0.368	rs6061903	-3.38	rs1891582	0.032267	3.8	0.456	467	4	lasso	0.074	0.0026	0.1062	0.91543
Brain_Hypothalamus	RP11-119B16.2	20	3868886	3869485	0.292	rs6133089	-2.77	rs17212649	0.136006	4.45	1.44	558	1	top1	0.14	5.5e-05	1.44	0.14987
Brain_Hypothalamus	RP11-416N4.4	20	10154168	10177638	0.365	rs7268940	2.44	rs586791	0.015486	-3.62	0.013	631	631	blup	0.046	0.015	0.5395	0.58954
Brain_Hypothalamus	RP5-828H9.1	20	5451853	5455828	0.404	rs16991615	5.55	rs3810569	0.103865	4.73	-0.48	578	34	enet	0.18	3.2e-06	-0.6645	0.50637
Brain_Hypothalamus	RP11-112L6.4	20	48789087	48793096	0.535	rs6067330	2.51	rs6020311	0.232035	5.52	-0.093	431	1	top1	0.23	9e-08	-0.093	0.9259
Brain_Hypothalamus	LINC00493	20	18548064	18550207	0.23	rs2224613	2.17	rs6136509	0.001208	-3.47	-0.278	472	472	blup	0.038	0.024	-0.7307	0.46496
Brain_Hypothalamus	RP4-673D20.3	20	1748603	1760641	0.283	rs1028397	3.02	rs2253698	0.009149	3.49	0.161	677	21	enet	0.025	0.058	-0.0748	0.94036
Brain_Hypothalamus	UBOX5-AS1	20	3087559	3131513	0.414	rs7268763	-3	rs2326084	0.005864	3.48	-0.644	440	440	blup	0.034	0.032	0.5469	0.58448
Brain_Hypothalamus	MLLT10P1	20	29637799	29638060	0.109	rs1811868	1.92	rs17248462	0.01858	3.41	1.394	100	100	blup	0.076	0.0024	0.6042	0.54574
Brain_Hypothalamus	RP3-477O4.16	20	34106682	34107108	0.351	rs761827	-3.15	rs6060435	0.158382	5.3	-1.824	315	14	enet	0.26	1.3e-08	-1.7753	0.07585
Brain_Hypothalamus	RP4-614O4.12	20	33789550	33791091	0.398	rs761827	-3.15	rs2378333	0.031599	-3.76	-0.891	350	33	enet	0.13	6.5e-05	-0.828	0.40765
Brain_Hypothalamus	PRDM15	21	43218385	43299591	0.419	rs4920082	-3.35	rs8130834	0.168517	-4.67	-0.314	782	8	lasso	0.2	8.1e-07	-0.2642	0.79162
Brain_Hypothalamus	TMEM50B	21	34804792	34852318	0.245	rs12627010	2.24	rs2284554	0.166456	-4.7	-0.026	459	1	top1	0.17	7.7e-06	0.026	0.97926
Brain_Hypothalamus	N6AMT1	21	30244513	30257693	0.359	rs2832113	3.41	rs1048546	0.113747	-4.71	-1.58	472	6	lasso	0.18	3e-06	0.2745	0.78371
Brain_Hypothalamus	RWDD2B	21	30376705	30391699	0.625	rs2832113	3.41	rs2150403	0.428109	6.76	0.518	431	10	lasso	0.44	5.8e-15	-0.0209	0.9833
Brain_Hypothalamus	MAP3K7CL	21	30449792	30548210	0.227	rs2832113	3.41	rs2832186	0.174555	-4.5	1.237	429	1	top1	0.17	4.5e-06	-1.237	0.21609
Brain_Hypothalamus	LCA5L	21	40777770	40817729	0.589	rs454902	3.9	rs9983435	0.36292	6.24	0.75	685	1	top1	0.36	4e-12	0.75	0.45325
Brain_Hypothalamus	HSF2BP	21	44949072	45079374	0.281	rs2187313	-3.56	rs8133276	0.112763	-4.32	-0.857	409	1	top1	0.11	0.00024	0.857	0.39144
Brain_Hypothalamus	CSTB	21	45192393	45196326	0.33	rs2187313	-3.56	rs2186927	0.016051	-3.74	0.778	451	32	enet	0.095	0.00071	-1.4505	0.14692
Brain_Hypothalamus	FTCD	21	47556176	47575481	0.323	rs17393980	-2.42	rs7279193	0.074077	4.58	-0.477	498	498	blup	0.15	3e-05	-0.1362	0.89165
Brain_Hypothalamus	SPATC1L	21	47581062	47604390	0.319	rs17393980	-2.42	rs11908812	0.061155	-4.63	0.109	494	7	lasso	0.16	9.1e-06	-0.6324	0.52713
Brain_Hypothalamus	PCNT	21	47744036	47865682	0.184	rs17393980	-2.42	rs2839193	0.021709	-3.8	-1.533	454	454	blup	0.052	0.01	-0.1442	0.88534
Brain_Hypothalamus	DNAJC28	21	34860497	34864027	0.276	rs12627010	2.24	rs2246299	0.012599	-3.83	-0.278	469	469	blup	0.068	0.0039	0.2688	0.78812
Brain_Hypothalamus	YBEY	21	47706251	47717665	0.676	rs17393980	-2.42	rs7279193	0.352876	6.53	-0.477	464	27	enet	0.44	2.7e-15	-0.0197	0.98425
Brain_Hypothalamus	PSMG1	21	40546695	40555777	0.361	rs454902	3.9	rs2297256	0.188552	5.1	-1.861	639	639	blup	0.24	7.2e-08	-0.5811	0.56114
Brain_Hypothalamus	RBM11	21	15588451	15600693	0.301	rs2187275	-2.65	rs2822563	0.20652	5.12	0.787	447	1	top1	0.21	5.3e-07	0.787	0.43128
Brain_Hypothalamus	SETD4	21	37406839	37451687	0.357	rs2633329	-2.83	rs11088335	0.003161	-4.11	-0.403	504	504	blup	0.069	0.0036	0.4115	0.68074
Brain_Hypothalamus	BX322557.10	21	46707967	46711653	0.471	rs2838760	-2.86	rs2838867	0.37782	-6.49	0.502	495	4	lasso	0.38	1.1e-12	-0.7169	0.47346
Brain_Hypothalamus	LINC00205	21	46713200	46717269	0.697	rs2838760	-2.86	rs2838867	0.628634	-8.46	0.502	494	5	lasso	0.65	5.5e-26	-0.4253	0.6706
Brain_Hypothalamus	LINC00323	21	42513427	42520060	0.424	rs6517605	-2.93	rs9305725	0.090408	-4.93	1.175	585	10	lasso	0.18	3.5e-06	-0.8851	0.37608
Brain_Hypothalamus	AP000695.6	21	37802658	37853368	0.479	rs2633329	-2.83	rs1041832	0.187572	4.67	-1.386	543	1	top1	0.19	1.9e-06	-1.386	0.16575
Brain_Hypothalamus	AF064858.7	21	40346355	40349700	0.45	rs454902	3.9	rs4816613	0.079763	3.57	2.66	642	1	top1	0.08	0.0019	2.66	0.00781
Brain_Hypothalamus	AF131217.1	21	29811667	30047170	0.534	rs2832113	3.41	rs2737050	0.028171	3.9	-0.831	496	496	blup	0.18	3e-06	-0.2619	0.79338
Brain_Hypothalamus	AP000688.29	21	37477179	37481988	0.21	rs2633329	-2.83	rs7280598	-0.007179	3.52	0.15	505	505	blup	0.059	0.0069	0.2296	0.81837
Brain_Hypothalamus	AP001626.2	21	44068381	44071354	0.417	rs228062	2.45	rs375886	0.028153	-4.46	0.063	664	664	blup	0.1	0.00055	-0.6856	0.49298
Brain_Hypothalamus	SSR4P1	21	46491648	46494080	0.311	rs2838760	-2.86	rs2001630	0.001483	4	-1.755	602	32	enet	0.087	0.0012	-1.0095	0.31275
Brain_Hypothalamus	AP001625.6	21	43980484	43982044	0.529	rs113203	2.8	rs12483006	0.140547	-5.29	1.82	728	8	lasso	0.21	5.4e-07	-0.9466	0.34386
Brain_Hypothalamus	FTCD-AS1	21	47571652	47572561	0.301	rs17393980	-2.42	rs2839371	-0.000994	-3.73	-0.152	496	18	enet	0.038	0.024	-0.9982	0.31817
Brain_Hypothalamus	AP001469.9	21	47671616	47674047	0.366	rs17393980	-2.42	rs16979054	0.134929	4.45	0.462	474	474	blup	0.14	4.9e-05	0.3668	0.71373
Brain_Hypothalamus	PWP2	21	45527171	45551063	0.273	rs2187313	-3.56	rs2838408	0.016045	-3.75	-0.083	420	9	enet	0.092	0.00089	-1.3302	0.18344
Brain_Hypothalamus	IL10RB	21	34638663	34669539	0.434	rs2834032	-2.37	rs928738	0.067116	4.07	1.018	448	64	enet	0.25	3.5e-08	0.2756	0.78283
Brain_Hypothalamus	AP000230.1	21	27543189	27589700	0.737	rs3787639	3.08	rs457581	0.386038	6.52	0.763	513	1	top1	0.39	5.6e-13	0.763	0.44546
Brain_Hypothalamus	DGCR2	22	19023795	19109967	0.279	rs1210694	-3.84	rs2240111	0.18707	5.32	-0.263	419	7	lasso	0.19	1.4e-06	-0.2427	0.80825
Brain_Hypothalamus	SELO	22	50639408	50656045	0.435	rs9616393	-3.31	rs12168113	-0.008169	-3.23	-0.565	397	76	enet	0.13	6.8e-05	1.7914	0.07323
Brain_Hypothalamus	TTC38	22	46663858	46689905	0.474	rs8137243	2.83	rs8135305	0.085519	4.33	-0.192	460	8	lasso	0.27	4.7e-09	-0.4968	0.6193
Brain_Hypothalamus	SNAP29	22	21213271	21245506	0.339	rs733455	2.54	rs5759767	0.096658	-4.9	1.688	432	5	lasso	0.15	2.2e-05	-1.6128	0.10678
Brain_Hypothalamus	DDT	22	24315293	24322660	0.281	rs6003870	2.52	rs1007888	0.128074	-4.65	0.187	399	1	top1	0.13	9.1e-05	-0.187	0.85166
Brain_Hypothalamus	GSTT2	22	24322339	24326106	0.633	rs6003870	2.52	rs2739338	0.349114	6.63	0.632	399	10	lasso	0.42	1.8e-14	0.2645	0.79136
Brain_Hypothalamus	PPIL2	22	22006559	22051832	0.26	rs17821572	2.98	rs5995412	-0.000274	4.19	0.734	307	8	enet	0.022	0.07	1.5781	0.11454
Brain_Hypothalamus	UPB1	22	24863206	24924358	0.313	rs8141793	-3.11	rs3788372	0.138021	4.53	0.999	384	5	lasso	0.17	5.6e-06	0.3579	0.72044
Brain_Hypothalamus	TOP3B	22	22311397	22337213	0.309	rs17821572	2.98	rs9610729	0.054268	-4.79	-0.698	415	32	enet	0.19	1.6e-06	2.4412	0.01464
Brain_Hypothalamus	CRYBB2P1	22	25844072	25916821	0.425	rs9608380	2.66	rs6004658	0.139865	4.78	0.103	514	3	lasso	0.24	3.6e-08	0.3404	0.73353
Brain_Hypothalamus	LGALS1	22	38071615	38075813	0.27	rs7290488	-2.67	rs713835	0.094112	4.13	-1.331	479	3	lasso	0.15	2.4e-05	-0.8659	0.38657
Brain_Hypothalamus	TRIOBP	22	38093011	38172563	0.209	rs1041895	-2.37	rs4820303	0.029471	-4.52	-0.041	460	460	blup	0.09	0.001	0.2726	0.78516
Brain_Hypothalamus	CYP2D6	22	42522501	42526908	0.586	rs4822136	3.33	rs5758589	0.502825	-7.38	-1.457	356	1	top1	0.5	7.7e-18	1.457	0.14512
Brain_Hypothalamus	CHKB	22	51017378	51039884	0.553	rs131760	3.15	rs131748	0.16474	-4.34	1.855	285	1	top1	0.16	8.6e-06	-1.855	0.0636
Brain_Hypothalamus	MTMR3	22	30279144	30426855	0.384	rs9614158	-2.46	rs8140770	0.144001	5.7	0.2	396	10	lasso	0.23	1.4e-07	0.474	0.63553
Brain_Hypothalamus	GRAP2	22	40297086	40369725	0.321	rs733381	7.09	rs11704409	-0.005587	3.11	-0.657	309	309	blup	0.067	0.0041	-2.3877	0.01695
Brain_Hypothalamus	FAM118A	22	45704849	45737836	0.717	rs4359751	-3.97	rs104664	0.366892	6.69	-0.639	615	1	top1	0.37	2.9e-12	-0.639	0.52282
Brain_Hypothalamus	POLR3H	22	41921808	41940610	0.173	rs9607821	-2.09	rs4822049	0.124774	4.76	0.088	302	15	enet	0.18	2.6e-06	0.2182	0.82729
Brain_Hypothalamus	TRMU	22	46726772	46753237	0.282	rs8137243	2.83	rs1883194	0.011939	-3.38	1.079	458	458	blup	0.065	0.0045	-0.4277	0.66886
Brain_Hypothalamus	TUBGCP6	22	50656118	50683381	0.327	rs9616393	-3.31	rs4838861	-0.009123	-3.68	0.379	399	27	enet	0.066	0.0043	0.0706	0.9437
Brain_Hypothalamus	VPREB3	22	24094930	24096655	0.371	rs6003870	2.52	rs2070454	0.080607	4.37	0.364	461	5	lasso	0.11	0.00035	0.6017	0.5474
Brain_Hypothalamus	MGAT3	22	39853349	39888199	0.235	rs8137082	2.54	rs1005522	0.012992	-3.9	0.844	386	29	enet	0.079	0.0019	-0.855	0.39257
Brain_Hypothalamus	A4GALT	22	43088127	43117304	0.206	rs4822136	3.33	rs738526	-0.006865	3.65	0.916	476	476	blup	0.022	0.069	2.2212	0.02634
Brain_Hypothalamus	RIBC2	22	45809572	45828376	0.337	rs4359751	-3.97	rs6007031	0.234236	5.12	0.343	577	1	top1	0.23	7.7e-08	0.343	0.7316
Brain_Hypothalamus	PKDREJ	22	46651560	46659219	0.266	rs8137243	2.83	rs9615347	0.020946	-3.7	1.409	464	464	blup	0.033	0.033	-0.7105	0.47738
Brain_Hypothalamus	GSTT2B	22	24299601	24303373	0.667	rs6003870	2.52	rs1892714	0.434996	6.87	-0.023	404	1	top1	0.43	6.8e-15	-0.023	0.98165
Brain_Hypothalamus	C1QTNF6	22	37576207	37595425	0.377	rs131833	-2.9	rs229535	0.22289	-5.64	0.883	647	9	enet	0.3	5.2e-10	0.1271	0.8989
Brain_Hypothalamus	SERHL	22	42896596	42905116	0.418	rs4822136	3.33	rs4820470	0.204793	-5.33	3.17	406	7	lasso	0.23	1.1e-07	-2.7918	0.00524
Brain_Hypothalamus	HORMAD2	22	30476470	30573064	0.177	rs9614158	-2.46	rs2530682	-0.007126	-3.49	0.687	411	411	blup	0.023	0.065	0.1533	0.87817
Brain_Hypothalamus	WBP2NL	22	42394729	42454357	0.198	rs4822136	3.33	rs133335	0.073321	4.03	-1.436	351	351	blup	0.081	0.0018	-0.0192	0.98465
Brain_Hypothalamus	SMDT1	22	42475695	42480288	0.271	rs4822136	3.33	rs13057094	0.154403	-4.71	0.645	341	1	top1	0.15	1.7e-05	-0.645	0.51893
Brain_Hypothalamus	SERHL2	22	42949623	42968535	0.426	rs4822136	3.33	rs137122	0.192472	-4.92	1.892	412	4	lasso	0.2	6.1e-07	-2.1625	0.03058
Brain_Hypothalamus	TXNRD2	22	19863040	19921049	0.461	rs5748215	-3.45	rs1044732	0.001425	-4.58	-0.53	523	9	lasso	0.17	5.9e-06	1.0105	0.31225
Brain_Hypothalamus	GSTT1	22	24376212	24384680	0.809	rs8141793	-3.11	rs5760176	0.324233	-6.45	0.732	385	42	enet	0.49	3.1e-17	-0.0294	0.97652
Brain_Hypothalamus	FAM227A	22	38974125	39052634	0.217	rs5750562	-2.5	rs5750630	0.172456	5.1	0.886	368	1	top1	0.17	5.2e-06	0.886	0.37562
Brain_Hypothalamus	MAPK12	22	50687628	50700254	0.318	rs9616393	-3.31	rs1129880	0.094419	4.7	-1.984	394	4	lasso	0.12	0.00019	-1.4202	0.15555
Brain_Hypothalamus	C22orf43	22	23950639	23974508	0.465	rs6003870	2.52	rs16994633	0.118389	-4.42	0.19	472	4	lasso	0.28	2.5e-09	0.0626	0.95007
Brain_Hypothalamus	KIAA1671	22	25348697	25593415	0.449	rs9624586	-2.75	rs5760855	0.002968	-3.63	-1.87	442	442	blup	0.17	6.3e-06	-0.4617	0.64432
Brain_Hypothalamus	CHKB-AS1	22	51021455	51022306	0.309	rs131760	3.15	rs3091399	0.008852	-4.29	-2.748	294	294	blup	0.075	0.0026	2.5495	0.01079
Brain_Hypothalamus	CPT1B	22	51007290	51017096	0.451	rs131760	3.15	rs5770911	0.117279	-4.06	0.59	296	7	lasso	0.14	5.4e-05	-2.03	0.04236
Brain_Hypothalamus	CYP2D7P1	22	42536214	42540576	0.442	rs4822136	3.33	rs5758698	0.097502	5.02	0.64	360	7	lasso	0.17	6.1e-06	0.9482	0.34301
Brain_Hypothalamus	RFPL3S	22	32755893	32778039	0.435	rs4821089	3.43	rs2294311	0.12509	-4.76	1.447	647	1	top1	0.13	0.00011	-1.447	0.1479
Brain_Hypothalamus	IGLV5-52	22	22673082	22673581	0.585	rs9623882	3.1	rs3819309	0.144856	4.57	-0.174	356	1	top1	0.14	3.1e-05	-0.174	0.86187
Brain_Hypothalamus	OLA1P1	22	42503769	42504957	0.314	rs4822136	3.33	rs9607850	0.056372	3.85	1.621	350	350	blup	0.1	0.00042	-0.2245	0.82238
Brain_Hypothalamus	SEC14L6	22	30918786	30942669	0.409	rs9614158	-2.46	rs2899151	0.194019	-4.81	0.146	426	8	lasso	0.28	2.5e-09	-0.2113	0.83265
Brain_Hypothalamus	SYCE3	22	50989541	51001334	0.36	rs131760	3.15	rs131748	0.017265	3.65	1.855	303	48	enet	0.076	0.0024	0.8253	0.4092
Brain_Hypothalamus	AP000350.4	22	24236770	24241117	0.667	rs6003870	2.52	rs5751761	0.359623	-6.43	0.244	418	73	enet	0.39	4.3e-13	-0.2573	0.79695
Brain_Hypothalamus	LL22NC03-86G7.1	22	22292957	22297799	0.621	rs17821572	2.98	rs240066	0.563701	-7.75	-1.292	416	1	top1	0.56	7.6e-21	1.292	0.19636
Brain_Hypothalamus	AP000351.8	22	24350068	24352081	0.503	rs8141793	-3.11	rs6004011	0.067931	-4.42	-0.133	394	8	lasso	0.31	3.4e-10	-0.0753	0.94001
Brain_Hypothalamus	AP000350.6	22	24269087	24271761	0.46	rs6003870	2.52	rs1007888	0.444124	-7	0.187	404	1	top1	0.44	2.8e-15	-0.187	0.85166
Brain_Hypothalamus	RFPL1S	22	29832818	29874164	0.451	rs1061373	2.25	rs12484045	0.256556	-5.44	-0.938	411	3	lasso	0.29	9.7e-10	0.9141	0.36069
Brain_Hypothalamus	RP4-669P10.19	22	42528610	42529005	0.265	rs4822136	3.33	rs5996074	0.044199	4.22	-0.609	358	358	blup	0.12	0.00012	0.8387	0.40163
Brain_Hypothalamus	TOP3BP1	22	22577580	22578959	0.471	rs9623882	3.1	rs2283797	0.314885	5.85	-1.128	391	1	top1	0.31	2e-10	-1.128	0.25932
Brain_Hypothalamus	AL022476.2	22	43434591	43448372	0.295	rs5759142	3.06	rs2072883	0.091055	-4.68	2.067	554	5	lasso	0.11	0.0003	-1.9895	0.04665
Brain_Hypothalamus	FBXW4P1	22	23605323	23606541	0.642	rs6003870	2.52	rs8135996	-0.009449	2.75	-0.637	428	428	blup	-0.0082	0.72	-1.2683	0.20468
Brain_Hypothalamus	RP4-669P10.16	22	42535623	42535938	0.249	rs4822136	3.33	rs8142673	0.046744	4.07	0.22	361	16	enet	0.14	4.9e-05	0.494	0.62128
Brain_Hypothalamus	AC000078.5	22	19874812	19875493	0.467	rs5748215	-3.45	rs6518584	-0.00947	3.89	-2.29	551	551	blup	0.051	0.011	-2.8983	0.00375
Brain_Hypothalamus	RP1-293L6.1	22	37099963	37117517	0.362	rs2269530	4.37	rs2064459	0.253456	-5.45	-1.114	668	1	top1	0.25	2e-08	1.114	0.26528
Brain_Hypothalamus	RP1-29C18.8	22	50006305	50009364	0.351	rs5770415	-3.49	rs739240	0.220782	5.05	-0.884	643	1	top1	0.22	2e-07	-0.884	0.3767
Brain_Hypothalamus	CTA-150C2.13	22	39317232	39320713	0.508	rs8137082	2.54	rs5750695	0.236982	-5.49	1.712	394	23	enet	0.26	1.5e-08	-1.945	0.05177
Brain_Hypothalamus	AP000351.10	22	24373117	24374043	0.541	rs8141793	-3.11	rs5760176	0.295934	-5.81	0.732	378	6	lasso	0.33	5.2e-11	-0.5064	0.61259
Brain_Hypothalamus	TTC28-AS1	22	28315364	28404569	0.788	rs5762448	3.72	rs16985722	0.107884	5.59	0.275	525	525	blup	0.21	3.6e-07	0.6711	0.50212
Brain_Hypothalamus	CECR7	22	17517460	17541715	0.933	rs4266110	3.46	rs2845393	0.429996	7.07	0.353	474	40	enet	0.72	5.8e-31	-0.1377	0.89045
Brain_Hypothalamus	DGCR5	22	18958027	19018755	0.499	rs1210694	-3.84	rs2540627	0.099049	4.21	0.479	437	8	lasso	0.12	0.00015	0.8725	0.38292
Brain_Hypothalamus	EIF4HP2	22	31298206	31298768	0.387	rs11704156	2.79	rs8140448	0.048881	-4.51	0.734	393	5	lasso	0.13	6.1e-05	-0.2726	0.78517
Brain_Hypothalamus	APOBEC3G	22	39473010	39483748	0.427	rs8137082	2.54	rs2011869	0.053899	4.27	-0.848	393	15	enet	0.083	0.0015	-0.7647	0.44447
Brain_Hypothalamus	RP1-130H16.16	22	30770930	30773834	0.208	rs9614158	-2.46	rs5763928	0.035722	-3.9	0.333	440	440	blup	0.048	0.013	-0.2408	0.80975
Brain_Hypothalamus	APOBEC3D	22	39417118	39429281	0.381	rs8137082	2.54	rs2142834	0.007294	3.07	-1.842	386	386	blup	0.031	0.037	-1.2828	0.19955
Brain_Hypothalamus	RP1-63G5.5	22	37735624	37781323	0.326	rs228935	-2.71	rs4821653	0.072056	-3.38	-0.739	580	1	top1	0.072	0.003	0.739	0.45991
Brain_Hypothalamus	APOBEC3C	22	39410088	39416357	0.264	rs8137082	2.54	rs139420	-0.008826	-3.35	0.914	384	384	blup	0.043	0.018	-0.9587	0.3377
Brain_Hypothalamus	CTA-445C9.15	22	26917949	26921002	0.582	rs2283827	-2.8	rs4275	0.473157	7.26	1.869	781	5	lasso	0.48	1.1e-16	1.6939	0.09027
Brain_Hypothalamus	CTA-29F11.1	22	47157791	47158460	0.493	rs9615958	2.16	rs12389	0.405713	-6.71	0.378	571	5	lasso	0.49	1.9e-17	-0.1083	0.91376
Brain_Hypothalamus	KB-208E9.1	22	23923067	23926046	0.407	rs6003870	2.52	rs16994633	0.281823	-5.64	0.19	466	1	top1	0.28	2.4e-09	-0.19	0.84931
Brain_Hypothalamus	CTA-246H3.12	22	25830291	25831037	0.433	rs9608380	2.66	rs1207587	0.140523	-4.66	2.248	510	1	top1	0.14	4.1e-05	-2.248	0.02458
Brain_Hypothalamus	KB-226F1.1	22	24375562	24376132	0.563	rs8141793	-3.11	rs5760176	0.314048	-6.11	0.732	378	9	lasso	0.36	5.6e-12	-0.6532	0.5136
Brain_Hypothalamus	CTA-390C10.10	22	25872185	25875938	0.466	rs11703998	-2.91	rs6004658	0.278485	-5.55	0.103	517	1	top1	0.28	3.1e-09	-0.103	0.91796
Brain_Hypothalamus	RP3-402G11.28	22	50646890	50647971	0.278	rs9616393	-3.31	rs6010202	0.090883	-4.71	-0.927	399	17	enet	0.17	6.6e-06	-0.1667	0.8676
Brain_Hypothalamus	DGCR10	22	19010569	19011063	0.479	rs1210694	-3.84	rs2871006	0.124805	-5.22	0.348	443	8	lasso	0.23	1.2e-07	0.1413	0.88767
Brain_Hypothalamus	RP3-402G11.26	22	50638505	50638976	0.438	rs9616393	-3.31	rs760753	0.232739	5.88	-1.037	396	15	enet	0.25	2e-08	-1.2628	0.20666
Brain_Hypothalamus	AP000350.5	22	24243619	24249255	0.711	rs6003870	2.52	rs1007888	0.381078	-7.3	0.187	419	21	enet	0.44	4.3e-15	-0.4099	0.68187
Brain_Hypothalamus	DGCR11	22	19033675	19035888	0.341	rs1210694	-3.84	rs5992356	0.154789	4.96	1.509	435	4	lasso	0.17	5e-06	1.3549	0.17544
Brain_Hypothalamus	AGPS	2	178257426	178408564	0.238	rs7603168	3.97	rs2293471	0.104608	4.65	-1.522	458	2	lasso	0.14	4.8e-05	-1.6143	0.1065
Brain_Hypothalamus	LY75	2	160659866	160761260	0.234	rs9287793	2.97	rs17830558	0.100194	-4.55	0.233	445	8	enet	0.14	3.6e-05	-1.2825	0.1997
Brain_Hypothalamus	POLR1A	2	86247339	86333278	0.231	rs2241434	-2.67	rs2367202	0.118216	-4.56	-0.831	459	1	top1	0.12	0.00017	0.831	0.406
Brain_Hypothalamus	CYBRD1	2	172378757	172414643	0.341	rs16859206	-3.4	rs7581904	0.248365	-5.24	1.004	357	1	top1	0.25	2.8e-08	-1.004	0.3154
Brain_Hypothalamus	RIF1	2	152266397	152364518	0.171	rs3768653	2.35	rs4664423	0.045901	-3.68	-0.676	401	1	top1	0.046	0.015	0.676	0.499
Brain_Hypothalamus	USP40	2	234384166	234475428	0.435	rs11563199	3.23	rs2124045	0.055111	4.86	1.148	734	734	blup	0.13	9e-05	-0.1035	0.9176
Brain_Hypothalamus	GMCL1	2	70056774	70108528	0.18	rs11903933	-2.99	rs10865380	0.07268	-4.04	0.032	322	13	enet	0.075	0.0025	0.3839	0.7011
Brain_Hypothalamus	INO80D	2	206858445	206950680	0.342	rs3771016	2.75	rs6716319	0.000155	3.2	0.178	422	422	blup	0.061	0.0058	0.2855	0.7753
Brain_Hypothalamus	NCL	2	232318242	232329305	0.245	rs4973492	3.13	rs7592642	-0.006698	-3.29	0.299	378	378	blup	0.056	0.008	0.717	0.4734
Brain_Hypothalamus	ZAP70	2	98330023	98356325	0.238	rs6745653	3.13	rs1375436	0.085429	4.28	-0.569	169	169	blup	0.11	0.00026	0.2903	0.7716
Brain_Hypothalamus	TP53I3	2	24300303	24308731	0.171	rs2044148	-2.63	rs35214005	0.045866	-3.71	-0.506	316	316	blup	0.057	0.0075	0.4368	0.6623
Brain_Hypothalamus	NRBP1	2	27650657	27665126	0.129	rs1260326	3.78	rs6743819	0.074622	-3.71	-2.524	299	1	top1	0.075	0.0026	2.524	0.0116
Brain_Hypothalamus	ITGB6	2	160956177	161128399	0.513	rs9287793	3.05	rs7572970	0.276575	6.56	-0.93	427	7	lasso	0.38	7.5e-13	-0.2036	0.8387
Brain_Hypothalamus	POLE4	2	75185619	75197255	0.43	rs11677184	-2.67	rs7881	-0.004903	3.49	0.725	468	28	enet	0.11	0.0003	-0.6812	0.4957
Brain_Hypothalamus	MRPL19	2	75873909	75917977	0.601	rs6547023	2.46	rs17741889	0.389848	-6.91	0.9	535	4	lasso	0.4	1.1e-13	-0.923	0.356
Brain_Hypothalamus	GNLY	2	85921414	85925977	0.437	rs11680227	2.93	rs4240202	0.344648	-6.16	0.191	474	1	top1	0.34	1.8e-11	-0.191	0.8485
Brain_Hypothalamus	SF3B1	2	198254508	198299815	0.187	rs3097385	2.77	rs700655	0.02179	3.9	-1.949	328	328	blup	0.064	0.0049	-1.7297	0.0837
Brain_Hypothalamus	IL1RL1	2	102927962	102968497	0.31	rs4851581	-3.06	rs7568913	0.189006	-5.32	-0.481	575	1	top1	0.19	1.7e-06	0.481	0.6305
Brain_Hypothalamus	IL18R1	2	102972389	103015218	0.468	rs4851581	-3.06	rs7568913	0.287805	-5.73	-0.481	571	1	top1	0.29	1.6e-09	0.481	0.6305
Brain_Hypothalamus	SLC5A7	2	108602979	108630450	0.212	rs333228	-2.44	rs333236	0.032062	3.96	-0.841	353	353	blup	0.061	0.0058	-0.2889	0.7727
Brain_Hypothalamus	SLC25A12	2	172640880	172856352	0.304	rs4972760	-3.42	rs13013988	-0.00952	-3.88	-0.247	473	472	blup	0.041	0.02	-0.8588	0.3904
Brain_Hypothalamus	WIPF1	2	175424300	175547644	0.391	rs10165643	-2.89	rs11675139	0.064476	3.89	-0.17	331	331	blup	0.071	0.0033	-0.096	0.9235
Brain_Hypothalamus	PNO1	2	68384976	68403370	0.215	rs11682357	-2.82	rs6742014	0.013318	-4.6	-0.628	529	529	blup	0.066	0.0043	-0.0432	0.9656
Brain_Hypothalamus	COLEC11	2	3642426	3692048	0.687	rs357958	2.9	rs4850068	0.203973	4.97	-1.019	559	1	top1	0.2	6.3e-07	-1.019	0.3082
Brain_Hypothalamus	C2orf43	2	20883788	21022882	0.616	rs541041	-2.89	rs13385191	0.348	-6.17	-0.033	512	1	top1	0.35	1.4e-11	0.033	0.9737
Brain_Hypothalamus	EPCAM	2	47572297	47614740	0.489	rs6708696	3.29	rs17036537	0.074627	4.6	-1.32	510	1	top1	0.075	0.0026	-1.32	0.1868
Brain_Hypothalamus	MTERFD2	2	242011584	242041747	0.525	rs1062748	-3.3	rs2108485	0.087477	-4.35	0.671	449	6	lasso	0.12	0.00019	-2.2847	0.0223
Brain_Hypothalamus	PAIP2B	2	71409869	71454213	0.309	rs2162624	3.03	rs429598	0.047501	4.55	-1.798	494	2	lasso	0.097	0.00064	-1.9591	0.0501
Brain_Hypothalamus	PAX8	2	113973574	114036527	0.444	rs13424459	3.81	rs11123172	0.29942	-5.86	-1.129	460	6	lasso	0.3	4.2e-10	1.2994	0.1938
Brain_Hypothalamus	POLR1B	2	113299492	113334635	0.336	rs3783526	-2.13	rs13395779	0.102446	5.49	0.537	398	5	lasso	0.16	1e-05	0.4247	0.6711
Brain_Hypothalamus	ORMDL1	2	190635049	190649097	0.41	rs16832401	3.9	rs2289226	0.296343	5.87	-0.269	315	1	top1	0.3	8.1e-10	-0.269	0.7879
Brain_Hypothalamus	NDUFA10	2	240831867	240964819	0.617	rs10933552	2.4	rs6735806	0.116226	-5.07	-0.333	559	13	lasso	0.28	2.7e-09	-0.2661	0.7902
Brain_Hypothalamus	SCLY	2	238969530	239008054	0.311	rs13026475	-3.13	rs1128552	0.010449	4	-0.041	480	19	enet	0.07	0.0033	0.2712	0.7863
Brain_Hypothalamus	TSGA10	2	99613724	99771417	0.326	rs3792137	4.26	rs6542868	0.19218	-5.41	1.24	298	17	enet	0.26	1e-08	-0.8934	0.3717
Brain_Hypothalamus	MRPS9	2	105654441	105716418	0.289	rs13428111	-3.04	rs1005999	0.096461	-4.1	0.68	481	1	top1	0.096	0.00066	-0.68	0.4965
Brain_Hypothalamus	ANKRD36	2	97779233	97930258	0.474	rs11904110	3.09	rs6718109	0.162367	-4.33	1.314	129	1	top1	0.16	1e-05	-1.314	0.1888
Brain_Hypothalamus	LRPPRC	2	44113647	44223144	0.422	rs17030980	-3.24	rs9309112	0.179895	5.3	-0.532	507	4	lasso	0.2	7.4e-07	-0.5516	0.5813
Brain_Hypothalamus	ATIC	2	216176540	216214487	0.484	rs1250258	3.24	rs1250211	0.025175	-4.27	-1.256	468	7	enet	0.18	4e-06	1.0286	0.3037
Brain_Hypothalamus	MSTN	2	190920423	190927455	0.251	rs16832401	3.9	rs16832396	0.011839	3.88	1.416	342	340	blup	0.075	0.0025	1.4173	0.1564
Brain_Hypothalamus	ASNSD1	2	190526111	190535557	0.486	rs4667270	-2.8	rs2289226	0.432835	-7.12	-0.269	292	8	lasso	0.44	3.5e-15	0.2176	0.8277
Brain_Hypothalamus	FASTKD1	2	170386259	170430385	0.286	rs12987817	2.57	rs7349274	0.174326	4.62	1.177	433	1	top1	0.17	4.6e-06	1.177	0.2392
Brain_Hypothalamus	MDH1B	2	207602487	207630080	0.42	rs10804157	4.14	rs7596719	0.186572	4.89	-0.06	481	1	top1	0.19	2e-06	-0.06	0.9522
Brain_Hypothalamus	OLA1	2	174937175	175113426	0.251	rs7601227	-2.9	rs925623	0.032888	-3.39	0.177	389	389	blup	0.066	0.0042	1.5193	0.1287
Brain_Hypothalamus	ZNF514	2	95813682	95831158	0.793	rs2874316	-1.91	rs3112989	0.200148	-4.71	-0.26	113	39	enet	0.34	1.8e-11	-0.634	0.5261
Brain_Hypothalamus	THNSL2	2	88469835	88486146	0.817	rs7592744	4.41	rs10865489	0.452931	-7.28	0.022	268	17	lasso	0.58	1.8e-21	0.0448	0.9643
Brain_Hypothalamus	RALB	2	120997640	121052289	0.35	rs12617782	-3.11	rs3931841	-0.008137	3.12	-0.894	321	1	enet	0.014	0.11	-0.894	0.3713
Brain_Hypothalamus	LIPT1	2	99771428	99779620	0.256	rs3792137	4.26	rs11689265	0.109484	-4.84	1.111	298	8	lasso	0.21	3.9e-07	0.1298	0.8967
Brain_Hypothalamus	PHOSPHO2	2	170550975	170558218	0.187	rs12987817	2.57	rs2253680	0.069915	-4.15	-0.094	467	1	top1	0.07	0.0034	0.094	0.9251
Brain_Hypothalamus	ANO7	2	242127924	242164791	0.35	rs1062748	-3.3	rs4675975	0.023214	-4.57	2.054	411	411	blup	0.12	0.00014	-2.2064	0.0274
Brain_Hypothalamus	WASH2P	2	114341664	114356605	0.206	rs13424459	3.81	rs4849261	0.098459	-4.25	-0.59	359	1	top1	0.098	0.00059	0.59	0.5552
Brain_Hypothalamus	INPP1	2	191208196	191236391	0.227	rs16832401	3.9	rs2067419	0.268496	5.54	1.248	342	1	top1	0.27	6.5e-09	1.248	0.212
Brain_Hypothalamus	ADAM17	2	9629872	9695921	0.282	rs1109670	-2.81	rs6432017	0.17401	-4.57	-0.035	477	1	top1	0.17	4.7e-06	0.035	0.9721
Brain_Hypothalamus	AC093838.4	2	132250386	132279146	0.609	rs6430514	-2.1	rs12472061	0.479829	-7.32	-0.003	166	1	top1	0.48	8.4e-17	0.003	0.9976
Brain_Hypothalamus	TMEM163	2	135213330	135476570	0.162	rs542851	-3.88	rs1530559	0.018188	4.05	2.956	446	446	blup	0.039	0.023	2.0214	0.0432
Brain_Hypothalamus	RGPD3	2	107021446	107084832	0.344	NA	NA	NA	NA	NA	NA	0	0	enet	0.085	0.0013	NA	NA
Brain_Hypothalamus	FBXO36	2	230787018	230877825	0.353	rs12473885	-2.63	rs1035833	0.000555	-3.6	0.735	468	468	blup	0.19	1.5e-06	-2.061	0.0393
Brain_Hypothalamus	ALS2CR12	2	202152994	202222121	0.442	rs10200857	-2.21	rs1035142	0.248322	5.46	-0.374	348	5	lasso	0.25	2.7e-08	-0.5076	0.6118
Brain_Hypothalamus	MITD1	2	99777890	99797521	0.264	rs3792137	4.26	rs4851203	0.038701	4.05	2.051	303	1	top1	0.039	0.024	2.051	0.0403
Brain_Hypothalamus	PPP1R21	2	48667737	48742525	0.357	rs4552233	-2.65	rs6545046	0.003722	3.23	0.623	428	428	blup	0.065	0.0046	0.0344	0.9726
Brain_Hypothalamus	OXER1	2	42989642	42991401	0.194	rs9170	-3.52	rs1347930	0.071069	-4.22	-1.958	464	464	blup	0.1	0.00047	1.0564	0.2908
Brain_Hypothalamus	HAAO	2	42994229	43019732	0.327	rs13026309	-3.88	rs920390	0.157649	-5.6	-1.938	455	9	lasso	0.25	2.4e-08	2.0199	0.0434
Brain_Hypothalamus	DAPL1	2	159651829	159710266	0.246	rs6739948	2.8	rs842075	-0.000479	-3.64	0.249	493	493	blup	0.018	0.09	-0.2366	0.813
Brain_Hypothalamus	FABP1	2	88422510	88427635	0.652	rs7592744	4.41	rs2919872	0.264411	-6.16	-0.382	257	3	lasso	0.41	7.1e-14	0.527	0.5982
Brain_Hypothalamus	MFF	2	228189881	228222550	0.394	rs13389224	-2.7	rs11687981	0.174071	-4.47	-0.7	535	28	enet	0.18	2.7e-06	0.7887	0.4303
Brain_Hypothalamus	RGPD8	2	113127669	113192065	0.579	rs3783526	-2.13	rs6542056	0.383811	-6.47	1.035	404	9	lasso	0.4	1.3e-13	-1.3741	0.1694
Brain_Hypothalamus	FOXN2	2	48541776	48606433	0.471	rs4552233	-2.65	rs12475492	0.334387	6.17	0.127	360	1	top1	0.33	4.2e-11	0.127	0.8989
Brain_Hypothalamus	TRMT61B	2	29072687	29093167	0.27	rs4233725	-2.72	rs6744612	0.165788	4.76	-0.158	584	1	top1	0.17	8e-06	-0.158	0.8745
Brain_Hypothalamus	AHSA2	2	61404553	61418338	0.449	rs1345207	2.92	rs2167565	0.309004	-6.61	0.436	306	5	lasso	0.33	5.2e-11	-0.4814	0.6302
Brain_Hypothalamus	MZT2A	2	132222473	132250316	0.456	rs6430514	-2.1	rs6731616	0.110541	-4.9	-0.697	166	7	lasso	0.12	0.00011	0.6392	0.5227
Brain_Hypothalamus	SPATA3	2	231860836	231889770	0.5	rs6735336	-2.42	rs6750277	0.309883	-6.39	0.91	438	8	lasso	0.36	4.5e-12	-1.099	0.2718
Brain_Hypothalamus	LRRTM4	2	76974845	77820445	0.448	rs13387483	-2.97	rs7584763	-0.00264	-3.75	-0.111	423	8	lasso	0.1	0.00054	-0.6364	0.5245
Brain_Hypothalamus	PCBP1-AS1	2	70189398	70314567	0.207	rs11903933	-2.99	rs7578666	-0.00952	-4	1.725	371	371	blup	0.063	0.0052	-1.1462	0.2517
Brain_Hypothalamus	D2HGDH	2	242673994	242708226	0.667	rs7601544	3.12	rs7582582	0.202721	5.71	0.556	223	5	lasso	0.23	1.2e-07	0.8002	0.4236
Brain_Hypothalamus	LINC00471	2	232373137	232379050	0.621	rs4973492	3.13	rs7559114	0.239171	-5.28	-1.697	359	1	top1	0.24	5.4e-08	1.697	0.0897
Brain_Hypothalamus	C2orf82	2	233733724	233743395	0.257	rs6431586	-2.75	rs812383	0.209241	-5.19	-0.512	459	1	top1	0.21	4.4e-07	0.512	0.6087
Brain_Hypothalamus	RESP18	2	220192131	220197899	0.412	rs751135	-2.86	rs11892648	0.182424	-4.59	0.514	421	1	top1	0.18	2.7e-06	-0.514	0.6073
Brain_Hypothalamus	TTC32	2	20096404	20101747	0.307	rs12472043	-2.63	rs7563410	0.219227	5.23	0.965	590	1	top1	0.22	2.2e-07	0.965	0.3345
Brain_Hypothalamus	RBM43	2	152104454	152118393	0.398	rs13004017	2.24	rs10490522	-0.003766	3.73	0.263	453	33	enet	0.11	0.00037	-2.0218	0.0432
Brain_Hypothalamus	C2orf76	2	120059801	120124404	0.244	rs4849753	-2.33	rs10779894	0.078067	-3.65	-0.091	447	1	top1	0.078	0.0021	0.091	0.9275
Brain_Hypothalamus	AC016683.6	2	113969099	114034158	0.484	rs13424459	3.81	rs11123172	0.331651	-6.1	-1.129	458	7	lasso	0.33	4.6e-11	1.0483	0.2945
Brain_Hypothalamus	FAM179A	2	29179477	29284239	0.229	rs4233725	-2.72	rs10197378	0.101858	4.62	-0.737	596	3	lasso	0.13	0.00011	-1.0072	0.3138
Brain_Hypothalamus	WDSUB1	2	160092304	160143310	0.393	rs4664266	2.5	rs7588862	0.199782	-5.48	-0.354	427	7	lasso	0.29	1.9e-09	0.8211	0.4116
Brain_Hypothalamus	C2orf27A	2	132479948	132524973	0.357	rs4107594	1.89	rs4063754	0.045343	-3.86	0.64	124	5	lasso	0.11	0.00028	-1.4429	0.149
Brain_Hypothalamus	SULT1C4	2	108994468	109004513	0.28	rs333228	-2.44	rs1879495	0.026753	-3.64	1.219	327	327	blup	0.11	0.00038	-1.697	0.0897
Brain_Hypothalamus	HIBCH	2	191054461	191184771	0.6	rs16832401	3.9	rs2664253	0.20519	-5.44	1.645	341	13	lasso	0.27	5.2e-09	-0.9635	0.3353
Brain_Hypothalamus	SULT1C2	2	108905095	108926371	0.564	rs333228	-2.44	rs2305485	0.144925	5.55	-2.285	324	5	lasso	0.25	3.3e-08	-1.6052	0.1084
Brain_Hypothalamus	AC104135.3	2	75145275	75165545	0.688	rs11677184	-2.67	rs12713820	0.572	7.89	1.743	455	9	lasso	0.58	1.7e-21	1.9925	0.0463
Brain_Hypothalamus	SNORD89	2	101889399	101889511	0.341	rs41330544	2.51	rs750783	0.327459	5.99	0.215	408	1	top1	0.33	7.2e-11	0.215	0.8298
Brain_Hypothalamus	AC018804.7	2	130986949	130989679	0.102	rs2464991	-2.32	rs7419565	0.213275	-4.87	-1.374	148	1	top1	0.21	3.3e-07	1.374	0.1694
Brain_Hypothalamus	AC079776.2	2	130680435	130691890	0.319	rs2464991	-2.32	rs7585458	0.044284	-4.17	-0.3	289	5	lasso	0.073	0.0029	-0.3919	0.6951
Brain_Hypothalamus	MGC10955	2	74361599	74362521	0.688	rs6745776	-2.4	rs2122290	0.370213	6.34	-0.66	358	1	top1	0.37	2.2e-12	-0.66	0.5093
Brain_Hypothalamus	AC007390.5	2	37423631	37443282	0.235	rs41486347	3.46	rs10209937	0.089467	-4.48	-2.041	513	4	lasso	0.1	0.00045	1.9805	0.0476
Brain_Hypothalamus	FAM228B	2	24299396	24392509	0.426	rs2044148	-2.63	rs1134516	0.20747	-5.43	0.488	318	2	lasso	0.23	1.2e-07	-0.5828	0.56
Brain_Hypothalamus	RAB6C	2	130737235	130740311	0.328	rs2464991	-2.32	rs6760544	0.098565	-4.46	-0.145	257	257	blup	0.13	7e-05	0.359	0.7196
Brain_Hypothalamus	CYP4F32P	2	95425004	95426024	0.288	rs2874316	-1.91	rs11164111	0.272122	5.68	-0.081	64	1	top1	0.27	5e-09	-0.081	0.9354
Brain_Hypothalamus	AC114730.3	2	242749407	242753111	0.628	rs7601544	3.12	rs34761249	0.418822	7.21	0.528	192	7	enet	0.46	4.6e-16	0.333	0.7391
Brain_Hypothalamus	AC073869.2	2	132109787	132110592	0.278	rs6430514	-2.1	rs13425822	0.158197	-4.57	0.15	197	2	lasso	0.18	3.7e-06	-0.1646	0.8692
Brain_Hypothalamus	TRAPPC12-AS1	2	3485013	3486180	0.306	rs7423356	-4.56	rs4641971	0.195157	-4.65	0.287	566	1	top1	0.2	1.1e-06	-0.287	0.7741
Brain_Hypothalamus	RP11-395L14.5	2	114299514	114320875	0.523	rs13424459	3.81	rs4849261	0.225714	5.03	-0.59	407	1	top1	0.23	1.4e-07	-0.59	0.5552
Brain_Hypothalamus	AC079776.7	2	130724165	130736664	0.525	rs2464991	-2.32	rs6760544	0.20166	-5.8	-0.145	257	4	lasso	0.22	1.8e-07	-0.1408	0.888
Brain_Hypothalamus	FTCDNL1	2	200625267	200715896	0.525	rs3769466	2.11	rs13008446	0.36029	6.31	-0.008	319	1	top1	0.36	5e-12	-0.008	0.9936
Brain_Hypothalamus	FTOP1	2	43024365	43025852	0.241	rs13026309	-3.88	rs6544586	-0.006868	3.06	-1.948	453	453	blup	0.042	0.019	-2.5708	0.0101
Brain_Hypothalamus	AC007966.1	2	186584601	186605206	0.585	rs17332783	2.73	rs2370400	0.560271	7.76	0.738	294	1	top1	0.56	1.2e-20	0.738	0.4605
Brain_Hypothalamus	AC105760.2	2	237968077	237993954	0.324	rs4496283	-3.42	rs2043566	0.02814	4.05	-0.404	521	15	enet	0.072	0.003	-0.2655	0.7906
Brain_Hypothalamus	RAPGEF4-AS1	2	173541869	173600934	0.374	rs3754748	4.07	rs10193942	0.09918	5.18	1.162	494	494	blup	0.23	1.3e-07	1.7317	0.0833
Brain_Hypothalamus	AC068039.4	2	172629992	172632354	0.52	rs2171319	-2.71	rs6721680	0.329321	6.77	-0.091	406	8	lasso	0.38	6.6e-13	-0.0731	0.9418
Brain_Hypothalamus	CRYGEP	2	208972957	208977235	0.524	rs10932212	-3.56	rs1020581	0.375136	6.9	1.018	369	28	enet	0.41	6.3e-14	0.233	0.8158
Brain_Hypothalamus	AC013460.1	2	7561392	7590385	0.53	rs447721	3.41	rs11694815	-0.009444	-3.55	-0.743	541	541	blup	0.091	0.00093	-0.2971	0.7664
Brain_Hypothalamus	AC013472.4	2	27173220	27232675	0.23	rs1260326	3.78	rs41448746	0.101261	-3.85	-0.594	349	349	blup	0.12	0.00014	1.4509	0.1468
Brain_Hypothalamus	AC159540.1	2	98081083	98099107	0.412	rs6745653	3.13	rs873886	0.440826	6.91	-0.564	133	6	lasso	0.48	6.1e-17	-0.1143	0.909
Brain_Hypothalamus	RP11-681L4.1	2	62083830	62084190	0.305	rs12612759	3.11	rs11125898	0.07233	4.02	-1.177	284	1	top1	0.072	0.003	-1.177	0.2392
Brain_Hypothalamus	AC125232.1	2	87257800	87303536	0.48	rs7577266	2.25	rs17041053	0.388245	-6.53	0.181	102	2	lasso	0.4	2e-13	-0.1309	0.8958
Brain_Hypothalamus	AC092652.1	2	144398325	144413748	0.38	rs1868078	-2.56	rs1035271	0.183714	4.72	-1.111	399	1	top1	0.18	2.5e-06	-1.111	0.2666
Brain_Hypothalamus	IDH1-AS1	2	209119971	209120905	0.33	rs10932212	-3.56	rs12478635	0.196721	4.75	0.92	371	1	top1	0.2	1e-06	0.92	0.3576
Brain_Hypothalamus	HMGB1P31	2	54278471	54278897	0.261	rs6746107	2.96	rs1862122	0.20284	4.75	0.122	453	1	top1	0.2	6.8e-07	0.122	0.9029
Brain_Hypothalamus	AC092159.2	2	677186	697371	0.539	rs13397770	-3.09	rs17729501	0.080799	5.09	-0.353	494	8	lasso	0.22	2.4e-07	-0.2897	0.7721
Brain_Hypothalamus	AC108488.3	2	3606207	3609324	0.757	rs357958	2.9	rs4583476	0.573426	-7.83	0.267	562	1	top1	0.57	2.3e-21	-0.267	0.7895
Brain_Hypothalamus	AC068057.2	2	105363096	105374177	0.3	rs13428111	-3.04	rs17629548	0.101192	-4.43	0.695	378	1	top1	0.1	0.00049	-0.695	0.4871
Brain_Hypothalamus	AC007278.3	2	103055173	103056935	0.416	rs4851581	-3.06	rs10515921	-0.009516	3.55	0.951	562	562	blup	0.009	0.16	1.1307	0.2582
Brain_Hypothalamus	AC104135.2	2	75146682	75151973	0.612	rs11677184	-2.67	rs12713820	0.495629	7.37	1.743	455	1	top1	0.5	1.6e-17	1.743	0.0813
Brain_Hypothalamus	DDX11L2	2	114356656	114359144	0.429	rs13424459	3.81	rs4849261	0.281161	5.58	-0.59	351	1	top1	0.28	2.6e-09	-0.59	0.5552
Brain_Hypothalamus	MED15P5	2	131009141	131010132	0.146	rs2464991	-2.32	rs6431145	0.192264	4.83	0.179	144	1	top1	0.19	1.4e-06	0.179	0.8579
Brain_Hypothalamus	AC068282.3	2	128146706	128158156	0.732	rs11892530	-2.83	rs2134794	0.587387	8.32	-0.243	440	36	enet	0.62	4e-24	-0.3375	0.7358
Brain_Hypothalamus	AC007163.3	2	201577028	201599900	0.487	rs733055	-2.99	rs11686992	0.005655	-3.61	-1.067	473	473	blup	0.16	1.2e-05	1.5376	0.1241
Brain_Hypothalamus	AC079922.3	2	113399409	113403267	0.457	rs3783526	-2.13	rs11123144	0.250392	5.87	1.393	479	5	lasso	0.32	1.6e-10	1.5719	0.116
Brain_Hypothalamus	AC097500.2	2	186897618	186947960	0.175	rs11693737	-2.92	rs13009116	0.017618	3.27	-0.974	284	284	blup	0.056	0.0079	0.9035	0.3662
Brain_Hypothalamus	AC093642.3	2	242912834	242919427	0.249	rs7601544	3.12	rs11510409	0.157013	-4.33	-0.948	134	1	top1	0.16	1.4e-05	0.948	0.3431
Brain_Hypothalamus	PPIL3	2	201735630	201754026	0.634	rs733055	-2.99	rs2136600	0.333377	-6.19	1.096	449	25	enet	0.33	4e-11	-0.3344	0.7381
Brain_Hypothalamus	RPL23AP7	2	114368079	114384667	0.481	rs13424459	3.81	rs4849261	0.21124	5.65	-0.59	333	14	enet	0.28	2e-09	0.0432	0.9655
Brain_Hypothalamus	STON1	2	48757310	48826025	0.303	rs4552233	-2.65	rs3749142	0.102541	5.36	-0.501	477	9	enet	0.2	6.2e-07	-1.5235	0.1276
Brain_Hypothalamus	AC012442.5	2	113371790	113372008	0.288	rs3783526	-2.13	rs17586834	0.139437	4.49	1.34	450	1	top1	0.14	4.4e-05	1.34	0.1802
Brain_Hypothalamus	WDR92	2	68350068	68384692	0.448	rs11682357	-2.82	rs12713628	-0.009295	-3.39	-0.936	529	529	blup	0.062	0.0057	1.0328	0.3017
Brain_Hypothalamus	OSGEPL1-AS1	2	190629581	190630282	0.257	rs16832401	3.9	rs12466395	0.023635	-4.53	-0.382	317	315	blup	0.15	2e-05	-0.3527	0.7243
Brain_Hypothalamus	FNBP1P1	2	74347807	74350345	0.491	rs6745776	-2.4	rs828844	0.340043	6.1	-0.622	359	1	top1	0.34	2.6e-11	-0.622	0.5339
Brain_Hypothalamus	SH3RF3-AS1	2	109743783	109745386	0.24	rs260711	2.74	rs7562362	0.024289	4.04	1.569	331	331	blup	0.11	0.00032	-0.613	0.5399
Brain_Hypothalamus	RP11-410E4.1	2	187219299	187221500	0.181	rs11678190	-3.19	rs10804005	0.027511	4.69	-2.913	293	293	blup	0.12	0.00015	-2.2113	0.027
Brain_Hypothalamus	RP11-341N2.1	2	243029505	243030608	0.417	rs7601544	3.12	rs4973686	0.349194	6.13	0.707	90	1	top1	0.35	1.3e-11	0.707	0.4796
Brain_Hypothalamus	RP11-378A13.1	2	219120042	219122087	0.54	rs10188605	-2.89	rs10932766	0.434284	-7.65	0.257	449	16	enet	0.53	2.3e-19	-0.0273	0.9782
Brain_Hypothalamus	RP11-16P6.1	2	223431624	223434438	0.448	rs13426706	2.5	rs1447108	0.215434	-5.11	0.632	465	1	top1	0.22	2.9e-07	-0.632	0.5274
Brain_Hypothalamus	RP11-316O14.1	2	220362333	220362968	0.286	rs3755062	-2.55	rs4674402	0.132921	4.85	-1.977	476	1	top1	0.13	6.7e-05	-1.977	0.048
Brain_Hypothalamus	RP5-935K16.1	2	128601127	128603261	0.278	rs11892530	-2.83	rs13018398	0.190081	-5.2	-1.587	370	5	lasso	0.24	6.3e-08	1.7724	0.0763
Brain_Hypothalamus	RP11-1293J14.1	2	3500727	3501131	0.477	rs7423356	-4.56	rs17444576	-0.004147	3.94	-2.343	571	571	blup	0.038	0.026	-0.013	0.9896
Brain_Hypothalamus	RP11-245G13.2	2	11018395	11025244	0.389	rs1901010	-4.36	rs1734392	0.162993	-4.52	0.07	560	1	top1	0.16	9.6e-06	-0.07	0.9442
Brain_Hypothalamus	RP11-477N3.1	2	54309691	54312203	0.308	rs4671226	-2.29	rs1363061	0.005432	-3.7	0.299	452	452	blup	0.068	0.0038	-0.8295	0.4068
Brain_Hypothalamus	RP13-539J13.1	2	739588	740164	0.588	rs13397770	-3.09	rs11127508	0.435585	7.18	0.317	475	1	top1	0.44	6.4e-15	0.317	0.7512
Brain_Hypothalamus	RP11-548P2.2	2	86131402	86131850	0.258	rs11680227	2.93	rs6547636	0.096195	4.5	-0.63	462	9	enet	0.1	0.00042	-0.4155	0.6778
Brain_Hypothalamus	RP11-109E12.1	2	132219394	132221188	0.485	rs6430514	-2.1	rs10171879	0.037045	-4.13	-0.527	171	171	blup	0.21	5.3e-07	-0.7311	0.4647
Brain_Hypothalamus	RP11-301O19.1	2	86422894	86423172	0.528	rs2241434	-2.67	rs9309633	0.476056	7.21	0.058	453	1	top1	0.48	1.2e-16	0.058	0.9537
Brain_Hypothalamus	RP11-455J20.3	2	190628585	190629182	0.376	rs16832401	3.9	rs1233288	0.17991	-5.49	-0.158	317	315	blup	0.24	6.4e-08	0.7632	0.4454
Brain_Hypothalamus	RP11-493E12.2	2	61427114	61427904	0.119	rs1345207	2.92	rs4671408	-0.00514	-3.37	-1.488	304	304	blup	0.02	0.079	1.046	0.2956
Brain_Hypothalamus	RBM6	3	49977440	50114683	0.194	rs17729979	1.81	rs13060128	0.126274	4.75	0.061	340	18	enet	0.14	3.3e-05	0.000268	0.99979
Brain_Hypothalamus	HHATL	3	42734569	42744319	0.381	rs474470	-2.93	rs339683	0.082262	4.59	0.134	466	8	lasso	0.21	5e-07	0.208909	0.83452
Brain_Hypothalamus	LARS2	3	45429998	45590913	0.536	rs12635851	3.66	rs12638088	0.301808	-5.89	-0.883	512	512	blup	0.37	1.5e-12	-0.419536	0.67482
Brain_Hypothalamus	LTF	3	46477136	46526724	0.29	rs11709020	-2.74	rs883739	0.216873	5.26	0.591	395	1	top1	0.22	2.6e-07	0.591	0.55452
Brain_Hypothalamus	LSG1	3	194361517	194393206	0.543	rs4129770	-3.16	rs3821402	0.169629	4.58	0.393	536	1	top1	0.17	6.2e-06	0.393	0.69432
Brain_Hypothalamus	ITIH4	3	52846991	52864755	0.502	rs11707864	-2.19	rs9876403	0.295636	5.97	0.741	389	1	top1	0.3	8.6e-10	0.741	0.45869
Brain_Hypothalamus	IP6K2	3	48725436	48777786	0.459	rs9830016	3.02	rs12496747	0.088141	3.75	0.54	276	15	enet	0.19	1.7e-06	1.03499	0.30067
Brain_Hypothalamus	IFT80	3	159974774	160117061	0.228	rs723060	-3.47	rs6809313	0.067883	-4.27	1.282	373	3	lasso	0.098	0.00061	-1.11879	0.26323
Brain_Hypothalamus	ZXDC	3	126156444	126194762	0.496	rs10470321	3.23	rs813556	0.300779	-6.33	-2.187	534	533	blup	0.33	5.1e-11	1.97094	0.04873
Brain_Hypothalamus	TRNT1	3	3168600	3190917	0.401	rs13100659	3.49	rs3804783	0.022471	-3.58	-0.144	817	817	blup	0.063	0.0052	0.486208	0.62682
Brain_Hypothalamus	SIDT1	3	113251143	113348425	0.32	rs2712355	3.03	rs3995908	-0.003333	3.38	1.398	436	436	blup	0.12	0.00015	-0.407798	0.68342
Brain_Hypothalamus	ITGB5	3	124480795	124620265	0.328	rs7629166	-2.4	rs848792	0.127784	-4.4	0.681	596	1	top1	0.13	9.3e-05	-0.681	0.49587
Brain_Hypothalamus	LRRFIP2	3	37094117	37218023	0.117	rs7629063	-2.73	rs11926768	0.005498	3.73	-0.244	423	423	blup	0.051	0.011	-0.547859	0.58379
Brain_Hypothalamus	SEC22C	3	42589461	42642572	0.23	rs474470	-2.93	rs3774407	0.009831	3.82	1.027	473	3	lasso	0.025	0.055	0.940255	0.34709
Brain_Hypothalamus	ACTR8	3	53901093	53916212	0.408	rs6445632	3	rs3733079	0.214226	-5.82	0.029	507	8	lasso	0.26	1.2e-08	-0.368279	0.71267
Brain_Hypothalamus	NPHP3	3	132297901	132441303	0.774	rs1851157	-2.15	rs2369832	0.409799	-6.97	1.034	401	13	lasso	0.41	6.4e-14	-0.763452	0.44519
Brain_Hypothalamus	NIT2	3	100053545	100075710	0.362	rs7649598	-2.33	rs2289506	0.131634	-5.04	-1.932	369	3	lasso	0.24	6.7e-08	1.70266	0.08863
Brain_Hypothalamus	GRK7	3	141496990	141537332	0.369	rs4683404	-2.22	rs16851717	0.03856	4.22	0.286	389	57	enet	0.23	1.1e-07	-0.328265	0.74271
Brain_Hypothalamus	SERPINI2	3	167159577	167196792	0.271	rs4552347	2.18	rs13060964	0.069328	3.78	-1.373	347	7	lasso	0.089	0.0011	-1.04316	0.29688
Brain_Hypothalamus	ACAP2	3	194995465	195163807	0.359	rs9825174	2.59	rs13072883	0.140736	5.31	0.521	361	3	lasso	0.24	4.8e-08	0.799602	0.42394
Brain_Hypothalamus	BBX	3	107241783	107530171	0.383	rs1547589	2.38	rs709550	0.01188	3.39	-0.398	396	1	top1	0.012	0.13	-0.398	0.69063
Brain_Hypothalamus	GNB4	3	179116990	179169378	0.2	rs3774250	-2.01	rs2459693	0.075153	4.2	-0.256	370	15	enet	0.13	6.5e-05	-0.816654	0.41413
Brain_Hypothalamus	ROPN1B	3	125687987	125702297	0.435	rs10470321	3.23	rs883207	0.128916	-5.34	1.1	439	9	lasso	0.23	1e-07	0.142341	0.88681
Brain_Hypothalamus	NEK11	3	130745699	131069309	0.167	rs16836473	3.29	rs2760258	0.014289	3.5	-0.197	339	339	blup	0.065	0.0047	-0.732395	0.46393
Brain_Hypothalamus	HEMK1	3	50606583	50622366	0.129	rs752183	1.85	rs6787890	0.060163	-3.68	0.654	317	2	lasso	0.064	0.0048	-0.664239	0.50654
Brain_Hypothalamus	KLHL24	3	183353356	183402265	0.19	rs939334	-4.58	rs10513794	0.06428	-4.01	1.198	474	1	top1	0.064	0.0049	-1.198	0.23092
Brain_Hypothalamus	PLCH1	3	155093369	155462856	0.203	rs9289962	3.19	rs9850228	0.052306	4.23	0.418	353	353	blup	0.06	0.0062	-0.447294	0.65466
Brain_Hypothalamus	EIF4G1	3	184032283	184053146	0.46	rs939334	-4.58	rs6767237	0.042499	-3.6	0.726	522	8	lasso	0.12	0.0002	-0.881625	0.37798
Brain_Hypothalamus	A4GNT	3	137842560	137851229	0.403	rs10935282	2.68	rs9864090	-0.002338	-3.63	-1.174	363	363	blup	0.041	0.021	0.792147	0.42827
Brain_Hypothalamus	GHSR	3	172162923	172166246	0.387	rs6779133	3.58	rs9863121	0.091698	4.14	0.164	471	471	blup	0.11	0.00029	-0.137016	0.89102
Brain_Hypothalamus	ZNF639	3	179040779	179053323	0.181	rs10433478	2.12	rs2699887	0.138106	-4.2	0.72	365	1	top1	0.14	4.8e-05	-0.72	0.47152
Brain_Hypothalamus	ANAPC13	3	134196548	134205558	0.216	rs1077718	2.73	rs9835204	0.012592	-4.67	0.854	469	4	lasso	0.07	0.0034	-0.687568	0.49172
Brain_Hypothalamus	ZFYVE20	3	15111580	15140670	0.238	rs8385	-2.66	rs6798961	0.060315	-3.72	-0.952	487	1	top1	0.06	0.0062	0.952	0.3411
Brain_Hypothalamus	EEFSEC	3	127965679	128127485	0.199	rs760383	4.38	rs7641133	0.021859	-4.27	2.513	377	1	top1	0.022	0.069	-2.513	0.01197
Brain_Hypothalamus	VILL	3	38029550	38048679	0.353	rs172111	-3.11	rs11715770	0.187954	-5.35	-0.935	418	1	top1	0.19	1.8e-06	0.935	0.34979
Brain_Hypothalamus	SUMF1	3	3742498	4508965	0.466	rs3804984	-4.23	rs2819562	0.054212	4.03	-0.005	646	646	blup	0.15	2.5e-05	1.82484	0.06802
Brain_Hypothalamus	TAMM41	3	11831916	11888393	0.288	rs9830831	-3.69	rs1846206	0.109418	-4.38	-0.488	490	15	enet	0.16	1.1e-05	0.870916	0.3838
Brain_Hypothalamus	ACKR2	3	42846244	42929466	0.347	rs474470	-2.93	rs9836162	-0.003185	-3.4	0.812	442	442	blup	0.02	0.08	-0.984138	0.32505
Brain_Hypothalamus	FAM198A	3	43020759	43101703	0.294	rs502399	2.65	rs531888	0.102552	4.19	-2.045	392	1	top1	0.1	0.00045	-2.045	0.04085
Brain_Hypothalamus	SLC25A26	3	66119285	66438540	0.371	rs7636143	2.88	rs782739	0.212382	-5.12	0.26	384	3	lasso	0.21	3.1e-07	-0.671435	0.50194
Brain_Hypothalamus	LIMD1	3	45596886	45727830	0.306	rs12635851	3.66	rs1318992	-0.002554	4.22	0.986	521	11	enet	0.049	0.012	1.71448	0.08644
Brain_Hypothalamus	ZNF660	3	44619715	44641186	0.347	rs12635851	3.66	rs939649	0.124176	4.47	0.756	316	1	top1	0.12	0.00012	0.756	0.44965
Brain_Hypothalamus	NR1I2	3	119499331	119537332	0.154	rs1000199	3.19	rs4261913	0.015306	-3.89	-0.767	497	497	blup	0.053	0.0095	1.76514	0.07754
Brain_Hypothalamus	EIF2A	3	150270141	150302029	0.522	rs6801052	-2.39	rs7631671	0.417607	-6.9	0.205	435	4	lasso	0.42	3.2e-14	-0.151079	0.87991
Brain_Hypothalamus	AMT	3	49454211	49460186	0.24	rs17595410	-1.74	rs3448	0.065456	-4.1	0.062	288	288	blup	0.15	2.1e-05	-0.429947	0.66723
Brain_Hypothalamus	MUC4	3	195473636	195539148	0.342	rs4916421	2.71	rs9818146	-0.004554	3.34	-0.719	302	302	blup	0.02	0.078	-1.9588	0.05014
Brain_Hypothalamus	VWA5B2	3	183948217	183960088	0.515	rs939334	-4.58	rs706584	0.240348	-5.57	0.043	497	1	top1	0.24	5e-08	-0.043	0.9657
Brain_Hypothalamus	CCDC174	3	14693271	14714166	0.484	rs12491469	-3.01	rs1901	0.315528	5.94	-0.024	633	1	top1	0.32	1.9e-10	-0.024	0.98085
Brain_Hypothalamus	ACPL2	3	140947568	141013748	0.367	rs16851066	2.65	rs2871615	0.001183	3.28	-1.921	402	402	blup	0.08	0.0018	-0.964809	0.33464
Brain_Hypothalamus	TIMP4	3	12194551	12200851	0.436	rs1051208	-3.07	rs308952	0.173259	5.05	-1.197	508	1	top1	0.17	4.9e-06	-1.197	0.23131
Brain_Hypothalamus	NCK1	3	136581050	136668665	0.25	rs12636974	2.51	rs1052618	0.127585	-3.99	-1.172	331	1	top1	0.13	9.4e-05	1.172	0.2412
Brain_Hypothalamus	DZIP1L	3	137780832	137834660	0.354	rs10935282	2.68	rs7622521	0.007651	-3.98	-0.825	354	17	lasso	0.068	0.0038	1.0712	0.28408
Brain_Hypothalamus	NBEAL2	3	47021173	47051193	0.158	rs11709020	-2.74	rs749511	0.048694	4.04	2.675	290	5	lasso	0.12	0.00017	2.6566	0.00789
Brain_Hypothalamus	FAM19A4	3	68780917	68981761	0.499	rs17005384	-2.84	rs17005675	0.002024	3.62	1.001	467	8	lasso	0.0044	0.23	0.759486	0.44756
Brain_Hypothalamus	CHCHD4	3	14153580	14166370	0.501	rs13062655	3.7	rs13062655	0.015592	-3.79	3.697	572	11	lasso	0.056	0.0079	-2.88908	0.00386
Brain_Hypothalamus	EFHB	3	19920964	19988517	0.703	rs17006069	2.96	rs1133328	0.40276	6.57	0.454	381	1	top1	0.4	1.3e-13	0.454	0.64983
Brain_Hypothalamus	SPICE1	3	113161565	113234034	0.262	rs2712355	3.03	rs1499899	0.006698	-3.25	0.28	435	435	blup	0.066	0.0043	-0.557042	0.5775
Brain_Hypothalamus	ATXN7	3	63850233	63989138	0.439	rs4583650	-2.87	rs10510901	-0.001816	-3.65	-0.238	604	604	blup	0.047	0.014	0.948348	0.34295
Brain_Hypothalamus	SLC6A20	3	45796942	45838027	0.332	rs7640009	2.87	rs11710291	0.029911	-3.62	0.805	455	1	top1	0.03	0.041	-0.805	0.42082
Brain_Hypothalamus	IFT122	3	129158968	129239198	0.149	rs10934884	2.95	rs6764765	0.026071	-3.57	-0.425	281	1	top1	0.026	0.053	0.425	0.67084
Brain_Hypothalamus	BAP1	3	52435029	52444366	0.144	rs11707864	-2.19	rs13086936	0.087489	-3.89	0.05	364	1	top1	0.087	0.0012	-0.05	0.96012
Brain_Hypothalamus	RFT1	3	53122499	53164478	0.261	rs3774430	2.53	rs2564921	0.189497	4.61	-1.027	370	1	top1	0.19	1.7e-06	-1.027	0.30442
Brain_Hypothalamus	PIGX	3	196439229	196462878	0.407	rs4916421	2.71	rs4916543	0.267119	5.5	-1.26	403	1	top1	0.27	7.2e-09	-1.26	0.20767
Brain_Hypothalamus	ZNF589	3	48282590	48340743	0.539	rs9830016	3.02	rs7619865	0.321979	6.16	2.782	249	1	top1	0.32	1.1e-10	2.782	0.0054
Brain_Hypothalamus	RNF123	3	49726935	49753910	0.248	rs17729979	1.81	rs6785549	0.137005	4.62	-0.646	316	316	blup	0.16	1.3e-05	0.108494	0.9136
Brain_Hypothalamus	MST1R	3	49924435	49941277	0.104	rs17729979	1.81	rs6785549	0.018733	3.3	-0.646	338	338	blup	0.037	0.026	-0.144946	0.88475
Brain_Hypothalamus	PPM1M	3	52279841	52284613	0.241	rs11707864	-2.19	rs353547	0.175324	-4.79	0.773	328	1	top1	0.18	4.3e-06	-0.773	0.43952
Brain_Hypothalamus	TRANK1	3	36868311	36986548	0.228	rs17035210	3.59	rs10490810	-0.009168	3.35	0.237	392	392	blup	0.0027	0.26	-0.886497	0.37535
Brain_Hypothalamus	ULK4	3	41288090	42003922	0.416	rs474470	-2.93	rs7629767	0.160824	6.01	-0.673	383	383	blup	0.26	1.1e-08	-1.86518	0.06216
Brain_Hypothalamus	SCN11A	3	38887260	38992052	0.411	rs9832895	2.58	rs28362641	0.034853	4.26	0.063	468	8	lasso	0.09	0.001	0.464414	0.64235
Brain_Hypothalamus	GFM1	3	158362067	158410364	0.28	rs6768636	3.56	rs17642107	0.11622	-4.1	-1.207	389	1	top1	0.12	0.00019	1.207	0.22743
Brain_Hypothalamus	ZBBX	3	166958075	167098089	0.245	rs4552347	2.18	rs13068321	0.014056	-3.58	0.674	318	318	blup	0.076	0.0024	0.088166	0.92974
Brain_Hypothalamus	ZPLD1	3	101818088	102198685	0.51	rs11717579	3.03	rs7626999	0.123919	-4.6	0.961	320	1	top1	0.12	0.00012	-0.961	0.33655
Brain_Hypothalamus	FAM86JP	3	125635463	125648867	0.371	rs10470321	3.23	rs9821905	0.343818	6.12	0.752	408	1	top1	0.34	1.9e-11	0.752	0.45205
Brain_Hypothalamus	NME6	3	48334754	48343175	0.213	rs9830016	3.02	rs17290714	0.028214	-3.23	0.185	258	258	blup	0.052	0.01	-3.15488	0.00161
Brain_Hypothalamus	RAB43	3	128806412	128841644	0.241	rs10934884	2.95	rs9826969	0.061053	3.82	1.039	317	1	top1	0.061	0.0059	1.039	0.2988
Brain_Hypothalamus	GXYLT2	3	72937224	73026077	0.469	rs2874805	-2.91	rs6793043	0.109312	-3.96	-0.52	445	1	top1	0.11	0.0003	0.52	0.60306
Brain_Hypothalamus	IQCB1	3	121488610	121553926	0.369	rs17252533	2.52	rs6767409	0.241133	5.31	-1.302	421	14	lasso	0.29	1.2e-09	-1.71459	0.08642
Brain_Hypothalamus	CCDC36	3	49235861	49295537	0.201	rs9874474	1.73	rs7616815	0.059145	-3.46	0.161	260	260	blup	0.11	0.00034	-0.887794	0.37465
Brain_Hypothalamus	MST1	3	49721397	49726931	0.305	rs17729979	1.81	rs6803222	0.189108	4.78	-0.542	316	1	top1	0.19	1.7e-06	-0.542	0.58782
Brain_Hypothalamus	XXYLT1	3	194789008	194991896	0.354	rs9825174	2.59	rs7639502	-0.00488	3.62	0.513	376	376	blup	0.12	0.00013	-1.68874	0.09127
Brain_Hypothalamus	CADM2	3	85008132	86123579	0.18	rs2033526	-2.51	rs1694933	0.094697	-4	0.061	309	1	top1	0.095	0.00074	-0.061	0.95136
Brain_Hypothalamus	IP6K1	3	49761727	49823975	0.143	rs17729979	1.81	rs6809879	0.000881	-3.66	-0.39	323	323	blup	0.068	0.0039	-0.208115	0.83514
Brain_Hypothalamus	MUC20	3	195447753	195467994	0.852	rs9820939	-2.44	rs11926771	0.228271	5.03	-1.101	299	36	enet	0.47	1.9e-16	-1.078	0.28103
Brain_Hypothalamus	P4HTM	3	49027422	49044494	0.142	rs9814951	-2.48	rs6772452	0.028538	-3.62	-0.265	264	264	blup	0.089	0.001	-0.085848	0.93159
Brain_Hypothalamus	HCLS1	3	121350246	121379774	0.187	rs4286380	1.97	rs3817599	0.103089	4.23	0.657	338	1	top1	0.1	0.00044	0.657	0.51118
Brain_Hypothalamus	CCDC66	3	56591189	56653929	0.418	rs1452218	-3.21	rs6791987	0.129988	-5.17	-1.759	436	436	blup	0.17	5.6e-06	1.19887	0.23058
Brain_Hypothalamus	OXTR	3	8792094	8811314	0.58	rs9857383	3.35	rs2287580	0.236558	5.2	0.545	737	7	lasso	0.25	1.9e-08	-0.019411	0.98451
Brain_Hypothalamus	HIGD1A	3	42825790	42846023	0.282	rs474470	-2.93	rs6865	0.253154	-5.43	0.523	442	1	top1	0.25	2e-08	-0.523	0.60097
Brain_Hypothalamus	FAM43A	3	194406622	194409762	0.481	rs4129770	-3.16	rs6437390	0.010617	3.34	1.868	538	538	blup	0.071	0.0033	-1.36073	0.1736
Brain_Hypothalamus	HYAL3	3	50330476	50333204	0.327	rs752183	1.85	rs2236947	0.318253	-5.97	1.035	329	1	top1	0.32	1.5e-10	-1.035	0.30067
Brain_Hypothalamus	PRSS45	3	46783582	46853206	0.474	rs11709020	-2.74	rs4075012	0.092671	4.88	1.188	317	4	lasso	0.24	3.9e-08	0.758395	0.44821
Brain_Hypothalamus	RPL14	3	40498783	40503861	0.217	rs9851402	-2.98	rs7611057	0.021387	3.65	-0.952	344	1	top1	0.021	0.071	-0.952	0.3411
Brain_Hypothalamus	ALG1L	3	125649400	125655882	0.403	rs10470321	3.23	rs3804587	0.280715	-6.1	0.918	425	6	lasso	0.3	4.2e-10	-0.912286	0.36162
Brain_Hypothalamus	SPTSSB	3	161062580	161090668	0.42	rs898677	-2.1	rs935497	0.002564	3.77	-1.22	379	22	enet	0.072	0.003	-0.964425	0.33483
Brain_Hypothalamus	HSP90AA5P	3	183833140	183835686	0.411	rs939334	-4.58	rs2292997	0.05307	3.76	0.811	490	32	enet	0.16	1.4e-05	0.795838	0.42613
Brain_Hypothalamus	EGFEM1P	3	167967310	168548387	0.391	rs4955564	2.28	rs1522982	0.345215	-6.31	2.225	333	1	top1	0.35	1.7e-11	-2.225	0.02608
Brain_Hypothalamus	TCTEX1D2	3	196018090	196045170	0.483	rs4916421	2.71	rs12634982	-0.008869	-3.57	-1.164	370	370	blup	0.079	0.002	0.883585	0.37692
Brain_Hypothalamus	NCKIPSD	3	48701364	48723797	0.287	rs9830016	3.02	rs1352420	0.186849	-5.37	0.115	265	12	enet	0.22	2.7e-07	-0.098933	0.92119
Brain_Hypothalamus	TREX1	3	48507116	48509044	0.435	rs9830016	3.02	rs11797	0.139438	-4.83	0.686	257	1	top1	0.14	4.4e-05	-0.686	0.49271
Brain_Hypothalamus	AC024560.3	3	197305084	197354777	0.445	rs2567330	-2.48	rs28703192	0.034583	3.82	0.017	369	369	blup	0.08	0.0019	-0.926847	0.35401
Brain_Hypothalamus	MPRIPP1	3	44621430	44622518	0.292	rs12635851	3.66	rs954282	0.162937	-5.14	0.166	317	1	top1	0.16	9.7e-06	-0.166	0.86816
Brain_Hypothalamus	AC069213.1	3	195341818	195347104	0.478	rs9820939	-2.44	rs4677617	0.269121	5.55	0.606	298	1	top1	0.27	6.2e-09	0.606	0.54451
Brain_Hypothalamus	LEPREL1-AS1	3	189838753	189862635	0.464	rs17427173	2.94	rs692909	0.249706	5.42	-0.853	568	7	lasso	0.29	1e-09	-1.24665	0.21253
Brain_Hypothalamus	ZNF717	3	75758794	75834734	0.759	rs17028317	2.43	rs7624584	0.424327	6.78	-0.005	166	1	top1	0.42	1.8e-14	-0.005	0.99601
Brain_Hypothalamus	KIF9-AS1	3	47205987	47288091	0.214	rs749511	2.67	rs7652849	0.032531	4.49	1.989	212	2	lasso	0.088	0.0011	1.27188	0.20342
Brain_Hypothalamus	COL6A4P2	3	129931666	129992649	0.344	rs9841662	-2.78	rs9757129	0.334612	-6.08	-0.003	333	2	lasso	0.38	8.1e-13	0.45906	0.64619
Brain_Hypothalamus	AC069513.4	3	195382436	195384798	0.464	rs9820939	-2.44	rs6773702	0.399346	-6.59	0.795	284	1	top1	0.4	1.7e-13	-0.795	0.42661
Brain_Hypothalamus	RP4-613B23.1	3	42643455	42695880	0.54	rs474470	-2.93	rs1062051	0.267411	5.73	0.786	465	1	top1	0.27	7.1e-09	0.786	0.43187
Brain_Hypothalamus	RP11-407B7.1	3	193723226	193788759	0.371	rs4129770	-3.16	rs4687494	0.043884	-4.19	1.596	493	6	lasso	0.11	0.00024	0.065118	0.94808
Brain_Hypothalamus	AC127904.2	3	196639821	196641450	0.435	rs844544	2.49	rs555582	0.066984	4.11	-0.734	445	445	blup	0.16	8.8e-06	-0.125958	0.89976
Brain_Hypothalamus	AC024937.4	3	195723609	195725104	0.358	rs4916421	2.71	rs4927848	0.195371	-4.77	1.321	294	1	top1	0.2	1.1e-06	-1.321	0.1865
Brain_Hypothalamus	TMA7	3	48485256	48485616	0.186	rs9830016	3.02	rs6776700	0.009857	-3.97	0.534	258	258	blup	0.019	0.084	0.561222	0.57465
Brain_Hypothalamus	VN1R20P	3	13968310	13969275	0.281	rs13062655	3.7	rs13077668	0.071258	4.65	-0.489	528	1	top1	0.071	0.0032	-0.489	0.62484
Brain_Hypothalamus	GPX1	3	49394609	49396033	0.165	rs17595410	-1.74	rs6803222	0.093181	-3.84	-0.542	277	1	top1	0.093	0.00081	0.542	0.58782
Brain_Hypothalamus	YEATS2-AS1	3	183524245	183528262	0.362	rs939334	-4.58	rs263025	0.350464	6.17	-2.026	474	1	top1	0.35	1.1e-11	-2.026	0.04276
Brain_Hypothalamus	RP11-175P19.2	3	193296601	193297254	0.266	rs2126494	-2.95	rs9838374	0.024572	3.6	-0.469	465	465	blup	0.074	0.0027	1.47394	0.1405
Brain_Hypothalamus	ATP13A5-AS1	3	193025033	193032151	0.269	rs2126494	-2.95	rs3905277	0.036282	-3.55	-0.064	414	1	top1	0.036	0.028	0.064	0.94897
Brain_Hypothalamus	RP11-379K17.4	3	169657141	169684422	0.282	rs3796145	-5.4	rs9836316	0.210599	5.02	-0.749	393	1	top1	0.21	4e-07	-0.749	0.45386
Brain_Hypothalamus	ST3GAL6-AS1	3	98433174	98451495	0.51	rs16839969	-2.42	rs4857414	0.3234	-5.91	0.129	396	1	top1	0.32	1e-10	-0.129	0.89736
Brain_Hypothalamus	LINC00888	3	183165396	183173801	0.309	rs3811725	-4.22	rs9811189	0.025729	-4.06	0.251	424	22	enet	0.12	0.00014	-0.782203	0.4341
Brain_Hypothalamus	RP11-572M11.4	3	112738379	112902148	0.558	rs820554	-2.71	rs7617193	0.238765	6.01	0.047	468	15	lasso	0.29	1.5e-09	0.359565	0.71917
Brain_Hypothalamus	RP11-379F4.4	3	158452350	158501859	0.448	rs6768636	3.56	rs12489730	0.135499	4.46	-0.491	400	11	lasso	0.23	7.7e-08	0.838347	0.40184
Brain_Hypothalamus	TDGF1	3	46616045	46668033	0.646	rs11709020	-2.74	rs3806702	0.499066	7.31	2.237	374	7	lasso	0.5	6.2e-18	2.26735	0.02337
Brain_Hypothalamus	RP11-275H4.1	3	181138846	181160274	0.257	rs1518926	-2.41	rs9860472	0.247484	-5.74	-0.088	268	1	top1	0.25	3e-08	0.088	0.92988
Brain_Hypothalamus	RP11-379B18.5	3	125546081	125607918	0.339	rs10470321	3.23	rs4646756	-0.002633	3.48	-0.291	401	401	blup	0.088	0.0011	-0.520909	0.60243
Brain_Hypothalamus	WWTR1-AS1	3	149375889	149379151	0.193	rs3911489	-2.4	rs1602827	0.058483	-3.73	-0.443	486	3	lasso	0.068	0.0038	-0.004453	0.99645
Brain_Hypothalamus	RP11-666A20.3	3	125677399	125677660	0.327	rs10470321	3.23	rs4546107	0.156992	-4.95	1.564	430	429	blup	0.17	6.4e-06	-1.72408	0.08469
Brain_Hypothalamus	LINC00969	3	195384933	195456422	0.648	rs9820939	-2.44	rs4677617	0.051435	4.76	0.606	284	41	enet	0.36	4.4e-12	-1.04595	0.29558
Brain_Hypothalamus	SERBP1P3	3	53098299	53099107	0.69	rs3774430	2.53	rs2336725	0.42622	-6.86	-1.201	357	1	top1	0.43	1.5e-14	1.201	0.22975
Brain_Hypothalamus	TFP1	3	133380842	133431646	0.321	rs1949882	2.87	rs6790868	0.029921	-3.57	-0.349	500	16	enet	0.13	6.8e-05	-0.570801	0.56813
Brain_Hypothalamus	POU5F1P6	3	128393578	128395848	0.194	rs760383	4.38	rs2712404	0.098641	4.48	-0.07	355	1	top1	0.099	0.00058	-0.07	0.94419
Brain_Hypothalamus	ARHGEF26-AS1	3	153742190	153839121	0.191	rs16823359	-3.38	rs16846891	0.129776	4.15	-1.289	393	1	top1	0.13	8.2e-05	-1.289	0.1974
Brain_Hypothalamus	RP11-550I24.2	3	156893058	157098944	0.381	rs10513512	-3.38	rs1367311	0.000586	3.52	-0.203	420	420	blup	0.12	0.00017	0.41336	0.67934
Brain_Hypothalamus	OR7E29P	3	125430983	125431889	0.309	rs1044176	-2.86	rs2922200	0.000225	3.39	0.548	346	346	blup	0.049	0.012	0.997716	0.31842
Brain_Hypothalamus	RP11-572M11.3	3	112861197	112886666	0.326	rs820554	-2.71	rs2700201	0.162466	4.78	-1.04	467	1	top1	0.16	1e-05	-1.04	0.29834
Brain_Hypothalamus	TIPARP-AS1	3	156389651	156392130	0.263	rs4679771	3.5	rs1367311	0.170268	-4.47	-0.203	435	1	top1	0.17	6e-06	0.203	0.83914
Brain_Hypothalamus	PDCL3P4	3	101431316	101432035	0.503	rs11717579	3.03	rs17345786	0.236566	6.09	0.737	331	331	blup	0.27	6.8e-09	0.737389	0.46089
Brain_Hypothalamus	RP11-24C3.2	3	48481869	48488060	0.209	rs9830016	3.02	rs12491849	0.048215	3.81	0.666	256	8	enet	0.068	0.004	0.474335	0.63526
Brain_Hypothalamus	KRT18P34	3	156880452	156881721	0.25	rs10513512	-3.38	rs8925	0.205279	-5.01	-2.23	423	1	top1	0.21	5.7e-07	2.23	0.02575
Brain_Hypothalamus	RN7SL724P	3	139328513	139328781	0.277	rs11921626	2.53	rs9821204	0.040318	-4.06	-1.175	515	515	blup	0.098	0.00061	0.436598	0.6624
Brain_Hypothalamus	RPL32P3	3	129101765	129118498	0.289	rs10934884	2.95	rs6764765	0.139225	4.34	-0.425	285	3	lasso	0.15	2.3e-05	-1.49058	0.13607
Brain_Hypothalamus	ZBTB11-AS1	3	101395274	101398061	0.352	rs11717579	3.03	rs3094296	0.004618	4.09	1.152	342	342	blup	0.12	0.00014	-0.063808	0.94912
Brain_Hypothalamus	RP11-375I20.6	3	134066130	134068075	0.549	rs1949882	2.87	rs4974494	0.269652	5.85	-1.654	442	1	top1	0.27	6e-09	-1.654	0.09813
Brain_Hypothalamus	RP11-102M11.2	3	136471472	136474622	0.147	rs12636974	2.51	rs7618871	0.073285	3.9	2.306	336	3	lasso	0.096	0.00069	2.28914	0.02207
Brain_Hypothalamus	RP11-10C24.2	3	33835136	33835637	0.24	rs9813818	-2.73	rs9843488	0.118105	4.23	0.853	356	1	top1	0.12	0.00017	0.853	0.39366
Brain_Hypothalamus	RP11-141C7.3	3	195377017	195378343	0.349	rs9820939	-2.44	rs6773702	0.258996	-5.4	0.795	284	1	top1	0.26	1.3e-08	-0.795	0.42661
Brain_Hypothalamus	RP11-415F23.2	3	16355946	16356494	0.27	rs10446440	3.29	rs11711890	0.011668	-3.77	-0.967	553	553	blup	0.072	0.0031	1.52416	0.12747
Brain_Hypothalamus	RP11-884K10.7	3	53893021	53895603	0.212	rs6445632	3	rs3017	0.080097	-4.41	-0.049	507	1	top1	0.08	0.0018	0.049	0.96092
Brain_Hypothalamus	RP11-415F23.4	3	16386633	16387947	0.28	rs10446440	3.29	rs690522	0.034476	4.25	-0.456	558	1	top1	0.034	0.031	-0.456	0.64839
Brain_Hypothalamus	RP11-141C7.4	3	195366861	195367331	0.271	rs9820939	-2.44	rs6773702	0.187624	-5.16	0.795	284	6	lasso	0.26	1.6e-08	-0.375207	0.70751
Brain_Hypothalamus	RP11-71H17.9	3	124467422	124468120	0.29	rs7629166	-2.4	rs10049380	0.213061	5.06	0.152	629	1	top1	0.21	3.4e-07	0.152	0.87919
Brain_Hypothalamus	RP11-731C17.2	3	136556180	136557863	0.382	rs12636974	2.51	rs9682783	0.199731	-5.17	-0.376	333	26	enet	0.25	3.4e-08	0.716957	0.4734
Brain_Hypothalamus	TACC3	4	1723227	1746898	0.3	rs13142085	-2.96	rs2854915	0.05541	-4.01	-1.312	269	7	lasso	0.077	0.0022	1.3368	0.181
Brain_Hypothalamus	SLC30A9	4	41992489	42092474	0.276	rs1983138	-3.08	rs4861163	0.1131	4.68	-2.149	424	424	blup	0.15	2.9e-05	-1.8725	0.0611
Brain_Hypothalamus	AGA	4	178351924	178363657	0.49	rs1983132	2.71	rs4690522	0.28594	-5.63	2.04	444	1	top1	0.29	1.8e-09	-2.04	0.0414
Brain_Hypothalamus	GNRHR	4	68605046	68620078	0.253	rs17088850	2.87	rs13151552	0.0228	-3.58	-0.557	390	12	enet	0.14	5.6e-05	0.7833	0.433
Brain_Hypothalamus	LAMTOR3	4	100799493	100815647	0.249	rs11736218	-3.81	rs11939538	0.19039	-5.67	-3.473	425	4	lasso	0.23	1.2e-07	3.605	0.000312
Brain_Hypothalamus	GRPEL1	4	7060633	7069924	0.79	rs17728979	-2.66	rs4689568	0.02313	3.71	2.186	643	643	blup	0.2	6.5e-07	0.3652	0.715
Brain_Hypothalamus	GAR1	4	110736666	110745893	0.398	rs244036	-2.87	rs3188897	0.28333	-5.59	0.342	403	1	top1	0.28	2.2e-09	-0.342	0.732
Brain_Hypothalamus	LRP2BP	4	186285126	186317053	0.402	rs10024068	3.89	rs4862523	0.02439	-4.03	0.269	546	1	top1	0.024	0.059	-0.269	0.788
Brain_Hypothalamus	UFSP2	4	186320694	186347139	0.525	rs10024068	3.89	rs11934546	0.44781	-7.13	0.034	549	1	top1	0.45	2e-15	-0.034	0.973
Brain_Hypothalamus	KLB	4	39408473	39453156	0.309	rs10213304	2.54	rs17510142	0.21558	-5.09	-0.552	411	1	top1	0.22	2.8e-07	0.552	0.581
Brain_Hypothalamus	DDX60	4	169137444	169239958	0.235	rs6817742	-3	rs9685229	0.05123	4.04	1.574	501	1	top1	0.051	0.011	1.574	0.115
Brain_Hypothalamus	C4orf21	4	113460492	113558119	0.289	rs12649485	-2.8	rs9991830	0.07189	4.31	1.374	473	4	lasso	0.096	0.00068	0.8742	0.382
Brain_Hypothalamus	KIAA1109	4	123073488	123283913	0.3	rs6824258	3.12	rs4288027	-0.00439	3.27	-0.57	318	318	blup	0.03	0.041	-1.548	0.122
Brain_Hypothalamus	MMRN1	4	90800683	90875780	0.166	rs2220909	2.79	rs1442138	0.04987	4.18	-1.402	387	1	top1	0.05	0.012	-1.402	0.161
Brain_Hypothalamus	NUP54	4	77035812	77069668	0.333	rs4413433	-2.99	rs1465920	0.06179	4.7	0.329	487	8	lasso	0.081	0.0018	0.3801	0.704
Brain_Hypothalamus	CNOT6L	4	78634541	78740769	0.201	rs34237418	2.52	rs13118459	0.02871	-3.56	-0.797	432	432	blup	0.043	0.018	-0.1654	0.869
Brain_Hypothalamus	ANXA3	4	79472673	79531575	0.265	rs923017	2.96	rs7656476	0.00466	3.51	-0.663	465	465	blup	0.052	0.01	-0.5286	0.597
Brain_Hypothalamus	HADH	4	108910870	108956331	0.254	rs1452402	2.87	rs6846789	0.0361	2.75	-1.008	379	1	top1	0.036	0.028	-1.008	0.313
Brain_Hypothalamus	SLC26A1	4	972861	987228	0.501	rs13142085	-2.96	rs3796622	0.14163	4.98	-0.877	399	8	lasso	0.15	1.7e-05	-1.2984	0.194
Brain_Hypothalamus	PLAC8	4	84011201	84058228	0.368	rs4693570	2.67	rs4515150	0.10535	-4.48	0.688	448	7	lasso	0.12	0.00014	-0.9766	0.329
Brain_Hypothalamus	TBCK	4	106962756	107242652	0.193	rs764538	3.47	rs6853554	0.00677	3.57	1.377	315	315	blup	0.025	0.058	0.9217	0.357
Brain_Hypothalamus	CYP4V2	4	187112674	187134610	0.658	rs7656287	3.33	rs3736455	0.07116	4.64	0.071	580	14	lasso	0.15	2.1e-05	0.094	0.925
Brain_Hypothalamus	C4orf33	4	130014765	130037795	0.351	rs1875799	-2.18	rs498435	0.03471	-3.99	0.437	373	373	blup	0.13	6.1e-05	-0.3331	0.739
Brain_Hypothalamus	GUF1	4	44680574	44702943	0.59	rs17608329	-3.04	rs1491313	0.20537	5.78	-0.674	372	4	lasso	0.48	5.6e-17	-0.4505	0.652
Brain_Hypothalamus	SPARCL1	4	88394487	88452213	0.255	rs4693188	3.45	rs6855564	0.03225	-4.07	0.767	493	1	top1	0.032	0.036	-0.767	0.443
Brain_Hypothalamus	TRMT44	4	8440596	8495258	0.447	rs6819260	-3.12	rs3103067	0.22451	5.36	-1.855	494	1	top1	0.22	1.5e-07	-1.855	0.0636
Brain_Hypothalamus	PACRGL	4	20697905	20754530	0.426	rs1165446	3.85	rs10805218	0.09011	-4.59	-1.385	481	19	enet	0.14	4.2e-05	1.6738	0.0942
Brain_Hypothalamus	PTPN13	4	87515468	87736324	0.156	rs17694522	-2.05	rs7688019	0.09193	-4.08	0.709	327	12	lasso	0.1	0.00052	-0.8884	0.374
Brain_Hypothalamus	RPL9	4	39455744	39460568	0.733	rs10213304	2.54	rs2249563	0.52505	7.48	0.059	375	1	top1	0.53	6.8e-19	0.059	0.953
Brain_Hypothalamus	CCDC158	4	77234155	77343021	0.22	rs4413433	-2.99	rs17236661	0.13895	4.6	0.782	520	11	enet	0.15	2e-05	0.9191	0.358
Brain_Hypothalamus	UVSSA	4	1341054	1381837	0.252	rs13142085	-2.96	rs6599308	0.0604	3.78	1.257	375	375	blup	0.084	0.0015	1.5415	0.123
Brain_Hypothalamus	LRPAP1	4	3508103	3534286	0.332	rs3889790	3.27	rs13115832	0.10889	-4.64	-0.125	326	4	lasso	0.17	6.6e-06	-0.1063	0.915
Brain_Hypothalamus	EMCN	4	101316498	101801283	0.291	rs1157181	2.5	rs1157181	0.00609	-3.71	2.497	401	401	blup	0.067	0.0042	-2.3763	0.0175
Brain_Hypothalamus	BDH2	4	104000592	104021040	0.422	rs227369	-4.09	rs17215694	0.13224	4.56	-0.138	332	6	lasso	0.14	5.4e-05	0.1233	0.902
Brain_Hypothalamus	PGRMC2	4	129190397	129209984	0.319	rs7695069	-2.44	rs3733262	0.08517	-3.85	-1.776	290	1	top1	0.085	0.0013	1.776	0.0757
Brain_Hypothalamus	SCRG1	4	174305852	174327531	0.283	rs13145409	3.32	rs1992466	0.18071	5.37	0.882	332	6	lasso	0.18	2.8e-06	0.936	0.349
Brain_Hypothalamus	ASB5	4	177134824	177198722	0.379	rs4690696	2.87	rs2046262	0.23416	5.18	0.246	494	5	lasso	0.25	3.4e-08	-0.2778	0.781
Brain_Hypothalamus	ARFIP1	4	153701089	153839615	0.238	rs2176304	2.36	rs6817172	0.15398	4.38	-0.27	387	1	top1	0.15	1.7e-05	-0.27	0.787
Brain_Hypothalamus	KIAA1430	4	186080819	186130658	0.481	rs10024068	3.89	rs3108244	0.06386	-4.3	3.687	520	520	blup	0.21	3.6e-07	-3.4471	0.000567
Brain_Hypothalamus	TMEM129	4	1717679	1723085	0.278	rs13142085	-2.96	rs2854915	0.01881	-3.49	-1.312	269	269	blup	0.049	0.012	-1.0837	0.279
Brain_Hypothalamus	HSD17B13	4	88224941	88244058	0.261	rs4345139	2.09	rs13102451	0.31352	6	-0.417	415	1	top1	0.31	2.2e-10	-0.417	0.677
Brain_Hypothalamus	NUDT6	4	123809852	123844123	0.198	rs308420	2.26	rs11946896	0.10269	4.11	0.505	337	1	top1	0.1	0.00045	0.505	0.614
Brain_Hypothalamus	ETFDH	4	159593408	159630285	0.248	rs17287714	-1.99	rs11559290	0.17017	-4.89	-0.46	272	5	lasso	0.2	8e-07	0.472	0.637
Brain_Hypothalamus	TLR1	4	38792298	38807199	0.276	rs17582575	2.95	rs12646137	0.00718	-3.44	-0.869	524	524	blup	0.013	0.12	0.961	0.337
Brain_Hypothalamus	YIPF7	4	44624086	44680443	0.163	rs17608329	-3.04	rs6822653	0.02897	3.79	-0.649	372	372	blup	0.054	0.0089	-0.529	0.597
Brain_Hypothalamus	RNF212	4	1050042	1107350	0.214	rs13142085	-2.96	rs6826705	0.06648	-3.93	0.141	381	381	blup	0.09	0.001	0.9889	0.323
Brain_Hypothalamus	SHISA3	4	42399856	42404504	0.237	rs1983138	-3.08	rs7666279	0.07856	-4.5	-0.19	484	7	enet	0.11	0.00037	0.3752	0.707
Brain_Hypothalamus	CRIPAK	4	1385340	1389780	0.268	rs13142085	-2.96	rs10024529	0.16626	4.29	0.312	348	1	top1	0.17	7.8e-06	0.312	0.755
Brain_Hypothalamus	RRH	4	110749150	110765760	0.314	rs244036	-2.87	rs6533470	0.25469	-5.32	-0.375	402	1	top1	0.25	1.8e-08	0.375	0.708
Brain_Hypothalamus	WDFY3-AS2	4	85887545	85932430	0.144	rs3804184	1.82	rs12502559	0.05261	4.14	-1.08	345	345	blup	0.083	0.0015	-0.6821	0.495
Brain_Hypothalamus	SORCS2	4	7194265	7744554	0.442	rs17728979	-2.66	rs885310	0.05829	-4.47	0.155	660	9	lasso	0.12	0.00011	0.5185	0.604
Brain_Hypothalamus	ANKRD37	4	186317175	186320182	0.47	rs10024068	3.89	rs3108237	-0.00952	3.13	-3.165	546	546	blup	0.079	0.002	-2.7915	0.00525
Brain_Hypothalamus	FAM47E	4	77135193	77204933	0.625	rs4413433	-2.99	rs6849069	0.46585	7.05	-1.403	484	7	lasso	0.48	1e-16	-1.325	0.185
Brain_Hypothalamus	CNGA1	4	47937994	48018689	0.446	rs11934876	-3.68	rs1507922	0.40313	6.67	1.48	407	1	top1	0.4	1.2e-13	1.48	0.139
Brain_Hypothalamus	RP11-689P11.2	4	8483997	8514337	0.565	rs6819260	-3.12	rs940136	0.28068	6.35	-1.551	472	6	lasso	0.32	1.2e-10	-1.8537	0.0638
Brain_Hypothalamus	HMX1	4	8847802	8873543	0.404	rs2631749	-2.81	rs9994747	-0.00949	2.88	1.829	210	210	blup	0.017	0.093	0.0333	0.973
Brain_Hypothalamus	CETN4P	4	123651703	123653348	0.345	rs308420	2.26	rs6811183	0.08559	4.63	1.722	294	20	enet	0.11	0.00035	1.0868	0.277
Brain_Hypothalamus	RP11-384K6.2	4	119554885	119555914	0.418	rs17595265	-2.59	rs6811780	0.08634	-4.77	-1.888	349	349	blup	0.12	0.00015	1.8809	0.06
Brain_Hypothalamus	LRRC37A15P	4	103648431	103651878	0.154	rs227369	-4.09	rs10516496	0.02171	-3.59	-3.764	345	345	blup	0.051	0.011	4.1015	4.11e-05
Brain_Hypothalamus	FAM200B	4	15683303	15692070	0.59	rs13137313	-2.9	rs4423870	0.12425	-4.63	0.979	558	558	blup	0.22	2.2e-07	-0.4647	0.642
Brain_Hypothalamus	RP11-293A21.1	4	26861428	26862221	0.621	rs4692540	-2.78	rs9790789	0.41138	7.07	-0.775	371	1	top1	0.41	6e-14	-0.775	0.438
Brain_Hypothalamus	RP11-1191J2.2	4	646639	649434	0.615	rs10026699	-2.29	rs7436737	0.28709	-6.31	1.65	379	10	lasso	0.3	6.8e-10	-1.6326	0.103
Brain_Hypothalamus	IGFBP7-AS1	4	57975928	58071676	0.334	rs6815861	2.91	rs7694552	-0.009	3.23	-2.425	550	550	blup	0.044	0.017	-1.5355	0.125
Brain_Hypothalamus	RP11-15B17.1	4	100871163	101116256	0.229	rs11736218	-3.81	rs2070738	0.09707	3.99	-3.339	419	419	blup	0.098	0.0006	-3.2016	0.00137
Brain_Hypothalamus	RP11-33B1.1	4	120375946	120473180	0.248	rs9995716	2.12	rs2389803	0.32337	-6.2	1.788	418	1	top1	0.32	1e-10	-1.788	0.0738
Brain_Hypothalamus	RP11-10L7.1	4	89206094	89252573	0.866	rs4693188	3.45	rs7656367	0.5774	-7.86	-0.242	464	18	lasso	0.6	6.9e-23	-0.2912	0.771
Brain_Hypothalamus	RP11-10L12.4	4	103749317	103765232	0.232	rs227369	-4.09	rs1580278	0.01616	-3.4	1.931	319	319	blup	0.12	0.00017	-3.7318	0.00019
Brain_Hypothalamus	UBA6-AS1	4	68566998	68946670	0.463	rs1425655	-3.25	rs1843593	0.13628	-4.56	0.943	402	1	top1	0.14	5.4e-05	-0.943	0.346
Brain_Hypothalamus	RP11-148L24.1	4	175015811	175141549	0.547	rs4695891	3.25	rs1992021	0.38001	6.4	1.271	437	1	top1	0.38	9.4e-13	1.271	0.204
Brain_Hypothalamus	RP11-231C18.1	4	55199059	55222121	0.543	rs2033054	-3.21	rs11726309	0.22845	5.51	1.788	418	9	lasso	0.28	1.9e-09	2.4862	0.0129
Brain_Hypothalamus	RP11-597D13.9	4	159093404	159124029	0.366	rs4691460	-1.91	rs2881373	0.27205	-5.71	-1.247	309	5	lasso	0.28	3.1e-09	1.1289	0.259
Brain_Hypothalamus	RP11-231C18.2	4	55242169	55242919	0.364	rs2033054	-3.21	rs17084171	0.20769	5.07	2.315	414	1	top1	0.21	4.9e-07	2.315	0.0206
Brain_Hypothalamus	LINC01085	4	14113592	14141676	0.342	rs13435267	-2.94	rs11723751	-0.00949	3.28	-1.832	590	590	blup	0.087	0.0012	-1.0746	0.283
Brain_Hypothalamus	RP11-377G16.2	4	81104434	81111323	0.329	rs2867702	-1.8	rs6813693	0.03955	4.47	-0.319	363	3	lasso	0.08	0.0018	-0.3625	0.717
Brain_Hypothalamus	RP11-548H18.2	4	120312986	120316490	0.153	rs2162399	2.36	rs1011054	0.08506	4.58	1.415	444	5	lasso	0.095	0.00071	1.2522	0.21
Brain_Hypothalamus	LINC01060	4	189321890	189602205	0.683	rs314054	-3.52	rs390511	0.53613	7.6	-0.135	492	1	top1	0.54	2e-19	-0.135	0.893
Brain_Hypothalamus	LINC00500	4	139346677	139358023	0.419	rs6832143	2.89	rs17301552	0.17611	5.2	-0.877	473	20	enet	0.2	1.1e-06	-0.6955	0.487
Brain_Hypothalamus	AC006160.5	4	17589090	17616194	0.208	rs16894806	3.04	rs555	0.02187	-3.7	0.897	420	420	blup	0.071	0.0031	-0.7507	0.453
Brain_Hypothalamus	ZEB2P1	4	16362309	16398946	0.589	rs7687486	3.02	rs1501146	0.44265	7.07	-0.244	581	1	top1	0.44	3.3e-15	-0.244	0.807
Brain_Hypothalamus	TNRC18P1	4	141562994	141566643	0.381	rs10027150	3.13	rs4403123	-0.00951	3.02	-0.427	433	433	blup	0.021	0.075	0.4177	0.676
Brain_Hypothalamus	RP11-360F5.3	4	39135533	39137228	0.312	rs17582575	2.95	rs12499266	0.17694	-4.6	0.869	455	1	top1	0.18	3.8e-06	-0.869	0.385
Brain_Hypothalamus	RP11-584P21.2	4	68283023	68333969	0.404	rs1425655	-3.25	rs1946919	0.0013	3.9	-1.304	415	415	blup	0.042	0.019	-1.7602	0.0784
Brain_Hypothalamus	ZNF718	4	124897	157779	0.486	rs17164861	1.98	rs6842197	0.31616	6.18	-0.386	152	24	enet	0.35	1.6e-11	-0.2165	0.829
Brain_Hypothalamus	IGBP1P4	4	83322731	83323609	0.399	rs11734609	-2.46	rs17006309	0.00511	2.79	0.788	455	455	blup	0.01	0.15	2.7782	0.00547
Brain_Hypothalamus	KLHL2P1	4	120255484	120299388	0.211	rs28465250	2.39	rs4597811	0.08817	-4.08	-0.284	440	1	top1	0.088	0.0011	0.284	0.776
Brain_Hypothalamus	FAM218A	4	165878100	165880273	0.401	rs11100610	2.86	rs11942693	0.10777	-4.47	1.493	458	458	blup	0.26	1.3e-08	0.7554	0.45
Brain_Hypothalamus	RP11-1365D11.1	4	195198	198798	0.281	rs10026699	-2.29	rs7699689	0.08613	4.52	-0.386	180	2	lasso	0.11	0.00027	-0.5171	0.605
Brain_Hypothalamus	THAP9-AS1	4	83814162	83822113	0.576	rs4693570	2.67	rs11937821	0.33255	-6.29	0.259	468	1	top1	0.33	4.8e-11	-0.259	0.796
Brain_Hypothalamus	RP11-734I18.1	4	31999019	32157028	0.653	rs16885687	2.63	rs6553983	0.48746	7.33	-0.929	378	7	lasso	0.52	1.2e-18	-1.1486	0.251
Brain_Hypothalamus	RP11-689K5.3	4	82523951	82815777	0.305	rs11930241	-2.23	rs4693416	-0.00859	3.45	-0.308	429	429	blup	0.063	0.0052	-0.3121	0.755
Brain_Hypothalamus	RP11-328N19.1	4	44018878	44024080	0.444	rs2100777	-2.85	rs4321670	0.16553	5.36	1.112	291	5	lasso	0.19	2e-06	1.0306	0.303
Brain_Hypothalamus	LINC00499	4	139230865	139345498	0.604	rs6832143	2.89	rs17301552	0.31213	5.9	-0.877	471	9	lasso	0.32	9.9e-11	-1.3838	0.166
Brain_Hypothalamus	AC007106.1	4	27969345	27986685	0.435	rs6838915	2.64	rs16880483	0.0592	-4.18	0.262	406	406	blup	0.14	4.7e-05	-1.4842	0.138
Brain_Hypothalamus	RP11-162G9.1	4	178650792	178829090	0.461	rs10520387	2.43	rs8180172	0.07413	4.24	-1.51	347	5	lasso	0.22	1.9e-07	-1.1261	0.26
Brain_Hypothalamus	RP11-673E1.1	4	144833484	144903607	0.446	rs2719341	1.7	rs4585249	0.3621	-6.82	1.035	260	260	blup	0.42	3.5e-14	-0.2901	0.772
Brain_Hypothalamus	AP001816.1	4	102268937	102270040	0.184	rs7700191	2.06	rs2583398	0.04835	-4.32	0.848	359	359	blup	0.052	0.011	0.1172	0.907
Brain_Hypothalamus	CTSO	4	156845270	156875069	0.565	rs9997210	-2.4	rs10019975	-0.00702	-3.35	-0.183	469	51	enet	0.063	0.0051	0.1461	0.884
Brain_Hypothalamus	RP11-33B1.4	4	120330488	120331388	0.11	rs9995716	2.12	rs3736115	0.02888	-3.78	0.935	439	2	lasso	0.083	0.0015	-0.9507	0.342
Brain_Hypothalamus	RP11-384K6.6	4	119512928	119553428	0.199	rs17595265	-2.59	rs11728902	0.10027	-4.27	-2.02	339	1	top1	0.1	0.00052	2.02	0.0434
Brain_Hypothalamus	RP11-529E10.6	4	3505324	3506184	0.48	rs3889790	3.27	rs3183	0.10916	4.75	0.691	334	334	blup	0.19	1.3e-06	0.0585	0.953
Brain_Hypothalamus	RP11-326I11.5	4	185393078	185393763	0.467	rs11934173	3.21	rs12506922	0.09451	-3.68	-0.132	566	9	lasso	0.12	0.0002	0.8581	0.391
Brain_Hypothalamus	RP11-799M12.2	4	15565321	15565876	0.48	rs13137313	-2.9	rs16892143	-0.00284	3.74	-0.041	550	35	enet	0.068	0.0038	0.4927	0.622
Brain_Hypothalamus	NSUN2	5	6599352	6633404	0.619	rs2937804	2.5	rs2303711	0.549675	7.79	0.384	627	1	top1	0.55	4.1e-20	0.384	0.700978
Brain_Hypothalamus	SNX24	5	122179134	122364999	0.312	rs6896708	-2.46	rs6872465	0.106227	-4.78	0.915	449	449	blup	0.14	4.3e-05	-1.7024	0.088672
Brain_Hypothalamus	P4HA2	5	131527531	131631008	0.252	rs2569265	2.54	rs82125	0.02742	-3.49	-0.159	410	1	top1	0.027	0.048	0.159	0.873669
Brain_Hypothalamus	PCDHB3	5	140480340	140483406	0.352	rs31874	2.68	rs998794	0.087887	3.67	-0.876	431	1	top1	0.088	0.0011	-0.876	0.38103
Brain_Hypothalamus	SLC27A6	5	128181273	128369335	0.381	rs11241981	-2.29	rs1898544	0.047475	-4.77	0.25	449	47	enet	0.21	3.8e-07	-1.0135	0.310838
Brain_Hypothalamus	PPWD1	5	64859066	64883376	0.384	rs10069699	2.56	rs154955	0.317753	6.06	-0.717	418	1	top1	0.32	1.6e-10	-0.717	0.473374
Brain_Hypothalamus	TXNDC15	5	134209493	134237215	0.208	rs1346440	-3.75	rs7718958	0.091671	-3.88	1.841	354	5	lasso	0.094	0.00076	-1.2419	0.214263
Brain_Hypothalamus	HMGXB3	5	149380731	149432386	0.478	rs6579775	-3.28	rs7719910	-0.009226	3.54	-1.693	571	571	blup	0.074	0.0026	0.5558	0.578333
Brain_Hypothalamus	CPEB4	5	173315283	173388979	0.43	rs12523196	-2.9	rs7724743	-0.000622	2.98	0.195	634	634	blup	0.081	0.0017	-0.7841	0.432999
Brain_Hypothalamus	PCDHB8	5	140557371	140560081	0.344	rs31874	2.68	rs2740584	0.203554	5.25	-0.95	444	5	lasso	0.22	2.5e-07	-0.8972	0.369624
Brain_Hypothalamus	SIL1	5	138282409	138629141	0.138	rs12186596	3.13	rs10515505	0.040399	3.92	-0.676	247	247	blup	0.078	0.0021	-0.3993	0.6897
Brain_Hypothalamus	SLC36A1	5	150816607	150871942	0.454	rs2881558	3.27	rs28705982	0.021091	3.51	0.288	634	634	blup	0.067	0.0042	0.7245	0.468729
Brain_Hypothalamus	MTRR	5	7851604	7906138	0.458	rs16880016	-2.79	rs3733784	0.074041	4.19	-0.549	608	608	blup	0.099	0.00058	-0.7889	0.430189
Brain_Hypothalamus	LARS	5	145492601	145562223	0.333	rs10477291	2.28	rs2895648	0.239304	5.76	0.48	432	432	blup	0.25	3e-08	0.2228	0.823699
Brain_Hypothalamus	FBN2	5	127593601	127994878	0.259	rs11241981	-2.29	rs4317372	0.034633	3.59	-0.29	452	1	top1	0.035	0.031	-0.29	0.771816
Brain_Hypothalamus	NKD2	5	1008944	1039058	0.476	rs10069690	7.54	rs4975577	0.2631	5.5	0.334	372	1	top1	0.26	9.7e-09	0.334	0.73838
Brain_Hypothalamus	BHMT	5	78407602	78428108	0.271	rs4455546	2.98	rs1915706	0.011621	3.44	1.299	416	416	blup	0.052	0.01	2.0103	0.044404
Brain_Hypothalamus	GTF2H2	5	70330784	70363479	0.446	rs9885334	2.51	rs6453406	0.129517	4	-1.176	52	1	top1	0.13	8.3e-05	-1.176	0.239595
Brain_Hypothalamus	TSLP	5	110405760	110413722	0.29	rs25920	2.32	rs3806932	0.258182	-5.43	0.432	375	1	top1	0.26	1.4e-08	-0.432	0.665741
Brain_Hypothalamus	COMMD10	5	115421171	115748459	0.174	rs1366199	4.36	rs12518094	0.002895	3.83	-0.585	593	593	blup	0.012	0.14	-0.4523	0.651069
Brain_Hypothalamus	FBXO38	5	147763498	147822399	0.217	rs6884703	-2.31	rs1345741	0.100277	-3.92	-0.845	458	1	top1	0.1	0.00052	0.845	0.398111
Brain_Hypothalamus	ATG10	5	81267844	81572676	0.385	rs870453	-1.93	rs1543911	0.124903	4.88	1.056	392	12	lasso	0.3	6.2e-10	0.5922	0.5537
Brain_Hypothalamus	SRP19	5	112196919	112205485	0.199	rs17135372	-2.71	rs153546	0.061359	-3.93	-0.055	465	465	blup	0.089	0.0011	-0.0691	0.944925
Brain_Hypothalamus	CAST	5	95860971	96115299	0.397	rs1421912	-2.6	rs6860934	0.218362	5.29	1.074	464	1	top1	0.22	2.3e-07	1.074	0.282823
Brain_Hypothalamus	SETD9	5	56205087	56221359	0.603	rs6866482	2.91	rs185220	0.402585	-6.95	-0.923	495	1	top1	0.4	1.3e-13	0.923	0.356007
Brain_Hypothalamus	FGFR4	5	176513887	176525145	0.256	rs251848	5.41	rs2278493	0.026008	-3.67	-3.751	387	1	top1	0.026	0.053	3.751	0.000176
Brain_Hypothalamus	C5orf45	5	179261436	179285887	0.656	rs4701133	2.53	rs10277	0.352701	6.66	-1.502	440	1	top1	0.35	9.4e-12	-1.502	0.133097
Brain_Hypothalamus	LSP1P3	5	28925707	28927696	0.451	rs4621571	-2.34	rs399700	0.484628	7.2	-0.773	299	1	top1	0.48	5.1e-17	-0.773	0.439522
Brain_Hypothalamus	ERAP1	5	96096521	96143803	0.502	rs1421912	-2.6	rs1057569	0.265748	-6.25	-2.452	500	9	lasso	0.32	1.5e-10	2.558	0.010528
Brain_Hypothalamus	ERAP2	5	96211643	96255420	0.71	rs1421912	-2.6	rs2762	0.538324	7.95	-1.684	506	18	lasso	0.56	1.3e-20	-1.682	0.09256
Brain_Hypothalamus	UTP15	5	72861512	72877794	0.331	rs388272	-3.04	rs168222	0.128441	-4.64	-1.2	540	25	enet	0.19	2.2e-06	1.4976	0.134231
Brain_Hypothalamus	NSA2	5	74064756	74072737	0.754	rs17643294	-2.65	rs1048167	0.471174	7.37	0.237	476	10	lasso	0.49	4.1e-17	0.1954	0.84511
Brain_Hypothalamus	GFM2	5	74017114	74063196	0.375	rs17643294	-2.65	rs2218517	0.017483	-3.84	-0.054	476	8	lasso	0.036	0.028	0.9401	0.34719
Brain_Hypothalamus	GALNT10	5	153570290	153800544	0.185	rs10064618	2.98	rs6863455	0.099015	-4.52	-0.273	496	1	top1	0.099	0.00057	0.273	0.784853
Brain_Hypothalamus	BTNL3	5	180415845	180433727	0.601	rs17080471	2.71	rs4700772	0.270615	5.96	0.903	300	7	lasso	0.33	4.9e-11	0.9645	0.334791
Brain_Hypothalamus	FAM153A	5	177134982	177210399	0.524	rs28425483	3.33	rs7703727	0.31507	-6.2	-0.941	294	13	enet	0.46	7.2e-16	1.2033	0.228873
Brain_Hypothalamus	SERF1A	5	70196492	70214357	0.56	rs13168712	-1.19	rs4976210	0.375066	6.3	-1.103	6	2	lasso	0.39	4.5e-13	-1.0611	0.288625
Brain_Hypothalamus	C5orf34	5	43486803	43515247	0.119	rs4280875	2.94	rs754301	0.045192	-3.96	-1.477	254	2	lasso	0.057	0.0078	1.6309	0.102902
Brain_Hypothalamus	DCP2	5	112312399	112356667	0.184	rs17135372	-2.71	rs36613	-0.008868	-3.64	0.091	501	501	blup	0.012	0.13	-0.6353	0.52522
Brain_Hypothalamus	DMXL1	5	118373467	118584833	0.325	rs10900724	-3.43	rs17144507	0.082204	4.17	-0.149	396	4	lasso	0.14	4.4e-05	-1.557	0.119465
Brain_Hypothalamus	EIF3KP1	5	102368080	102368735	0.223	rs2657475	-2.26	rs187580	0.058738	4.5	-1.133	309	309	blup	0.11	0.00027	-1.3901	0.164502
Brain_Hypothalamus	ZNF454	5	178368192	178393434	0.459	rs9885424	-2.62	rs7725272	0.175758	5.1	-0.119	572	1	top1	0.18	4.2e-06	-0.119	0.905275
Brain_Hypothalamus	C5orf64	5	60933535	61047590	0.381	rs4315878	-2.32	rs436696	0.195927	-5.13	-1.197	421	7	lasso	0.26	1.6e-08	1.0078	0.313553
Brain_Hypothalamus	EXOC3	5	443273	470102	0.577	rs3810857	2.75	rs10072668	0.242492	-5.57	-0.914	315	15	enet	0.25	2.7e-08	1.0155	0.309865
Brain_Hypothalamus	GUSBP1	5	21341942	21589481	0.5	rs13167191	1.96	rs6884724	0.214639	5.79	0.834	260	3	lasso	0.32	9.1e-11	0.4039	0.686302
Brain_Hypothalamus	RPS23	5	81569177	81574396	0.419	rs7722067	2.44	rs3738	0.264487	-6.15	1.135	437	3	lasso	0.29	1.6e-09	-0.9011	0.36755
Brain_Hypothalamus	RP11-43F13.1	5	1599035	1634120	0.915	rs10069690	7.54	rs7734561	0.46535	-7.15	-0.668	576	33	lasso	0.51	3.9e-18	1.3194	0.187039
Brain_Hypothalamus	ZDHHC11	5	710471	851101	0.403	rs10069690	7.54	rs7731963	0.054648	3.97	0.752	363	25	enet	0.2	8.8e-07	1.1757	0.23972
Brain_Hypothalamus	ZNF300P1	5	150310207	150325851	0.739	rs13357969	3.04	rs11741861	0.270707	6.35	0.396	536	11	lasso	0.45	1.2e-15	-0.5949	0.551935
Brain_Hypothalamus	TBC1D9B	5	179289066	179334859	0.399	rs4701133	2.53	rs1019443	0.002839	-3.43	0.216	440	440	blup	0.18	3.6e-06	0.4127	0.679812
Brain_Hypothalamus	SPINK9	5	147700766	147719412	0.359	rs10515595	-2.52	rs10068891	0.078596	4.6	0.424	454	38	enet	0.19	1.3e-06	-0.1651	0.868885
Brain_Hypothalamus	ATP6AP1L	5	81575281	81682796	0.441	rs7722067	2.44	rs226202	0.299615	6.15	1.106	437	9	lasso	0.32	9e-11	1.2021	0.229343
Brain_Hypothalamus	MXD3	5	176732501	176739758	0.403	rs251848	5.41	rs11949767	0.127341	4.98	-1.157	311	24	enet	0.28	3.4e-09	-0.3075	0.758426
Brain_Hypothalamus	RP11-54C4.1	5	151145420	151145939	0.571	rs2881558	3.27	rs2964584	0.396587	-6.71	-0.491	562	1	top1	0.4	2.2e-13	0.491	0.623426
Brain_Hypothalamus	SRA1	5	139917175	139937853	0.399	rs13385	-3.25	rs7715360	0.13497	5.1	2.069	328	33	enet	0.19	1.6e-06	0.8073	0.419499
Brain_Hypothalamus	AC091878.1	5	17130137	17217156	0.497	rs11949558	3	rs12653885	0.048229	-3.7	-0.724	376	11	lasso	0.049	0.012	1.2168	0.223689
Brain_Hypothalamus	RP11-43F13.3	5	987295	997423	0.358	rs10069690	7.54	rs4078802	0.060755	-4.26	-0.894	369	30	enet	0.11	0.00038	3.3054	0.000948
Brain_Hypothalamus	CTD-2228K2.7	5	473351	480780	0.766	rs3810857	2.75	rs11134054	0.397216	-6.56	-0.867	325	12	lasso	0.46	9.7e-16	0.7321	0.464128
Brain_Hypothalamus	DHFR	5	79922047	79950802	0.585	rs6151662	2.83	rs1643659	0.345597	-6.23	1.549	480	1	top1	0.35	1.7e-11	-1.549	0.121382
Brain_Hypothalamus	RP11-195E2.1	5	70370052	70389020	0.678	rs9885334	2.51	rs6453406	0.175712	5.24	-1.176	62	5	lasso	0.24	5.9e-08	-1.3593	0.174036
Brain_Hypothalamus	CTD-2012J19.1	5	1614951	1616449	0.508	rs10069690	7.54	rs7734561	0.193499	4.86	-0.668	572	1	top1	0.19	1.3e-06	-0.668	0.504134
Brain_Hypothalamus	AC034220.3	5	131646978	131705340	0.447	rs2569265	2.54	rs272842	0.326305	-6.34	2.337	419	6	lasso	0.34	2.4e-11	-2.2361	0.025344
Brain_Hypothalamus	CTC-338M12.4	5	180673523	180684587	0.204	rs13177248	-2.18	rs750788	-0.007103	3.02	0.168	192	192	blup	0.058	0.0072	-0.8992	0.36857
Brain_Hypothalamus	AMACR	5	33986283	34008220	0.65	rs97795	3.03	rs10941110	0.175957	-5.87	-0.526	420	35	enet	0.22	2.2e-07	-0.0316	0.974795
Brain_Hypothalamus	CTC-484P3.1	5	94161666	94162399	0.287	rs9314117	-2.22	rs153896	0.207092	5.4	0.036	409	1	top1	0.21	5.1e-07	0.036	0.971282
Brain_Hypothalamus	SAP30L-AS1	5	153708997	153825410	0.397	rs10064618	2.98	rs10055906	0.064899	-3.95	-0.649	463	463	blup	0.11	0.0003	0.2886	0.772871
Brain_Hypothalamus	LINC00461	5	87803363	87986858	0.266	rs358294	-2.64	rs12654053	0.092494	4.03	0.347	266	25	enet	0.11	0.00022	-1.4341	0.151548
Brain_Hypothalamus	CTC-228N24.3	5	127276118	127418864	0.325	rs17164127	2.26	rs17764730	0.035153	-3.97	-0.309	379	4	lasso	0.039	0.023	-0.2598	0.795038
Brain_Hypothalamus	CKMT2-AS1	5	80499903	80597379	0.731	rs4704690	2.74	rs6893467	0.276341	6.44	0.921	464	10	lasso	0.56	8.5e-21	1.6801	0.092937
Brain_Hypothalamus	RP11-1277A3.1	5	177038254	177046755	0.244	rs28425483	3.33	rs6600989	0.086615	-4.1	0.099	236	4	lasso	0.14	4.8e-05	-1.2105	0.226088
Brain_Hypothalamus	CTD-2366F13.1	5	52405672	52410956	0.527	rs7725246	2.44	rs10940291	0.262884	5.4	-0.093	557	1	top1	0.26	9.9e-09	-0.093	0.925904
Brain_Hypothalamus	TMEM161B-AS1	5	87564888	87732502	0.398	rs16902822	-2.85	rs780404	0.336574	6.07	-0.68	255	1	top1	0.34	3.5e-11	-0.68	0.496504
Brain_Hypothalamus	TRIM52-AS1	5	180688213	180699308	0.68	rs13177248	-2.18	rs876154	0.521713	-7.81	0.742	186	2	lasso	0.6	4.1e-23	-0.5353	0.59245
Brain_Hypothalamus	CTB-47B11.3	5	156802749	156811958	0.254	rs4374747	3.67	rs11134778	0.170941	4.82	1.872	507	5	lasso	0.2	6.1e-07	1.9611	0.04987
Brain_Hypothalamus	CTD-2260A17.1	5	96120481	96121703	0.329	rs1421912	-2.6	rs469758	0.139658	-4.19	1.426	501	1	top1	0.14	4.4e-05	-1.426	0.153868
Brain_Hypothalamus	CTD-2248H3.1	5	80538149	80538418	0.359	rs4704690	2.74	rs11950033	0.25732	5.71	1.033	447	1	top1	0.26	1.5e-08	1.033	0.301604
Brain_Hypothalamus	RP11-1026M7.2	5	177209198	177221397	0.476	rs28425483	3.33	rs7703727	0.329603	-5.98	-0.941	294	5	lasso	0.45	1.8e-15	0.9644	0.334831
Brain_Hypothalamus	CTD-2203K17.1	5	33424131	33440725	0.628	rs7730041	3.16	rs3756663	0.373205	-6.75	0.795	480	1	top1	0.37	1.7e-12	-0.795	0.426614
Brain_Hypothalamus	CTD-2227C6.2	5	82308104	82308928	0.456	rs251125	-2.57	rs4266384	0.261061	5.47	0.207	405	1	top1	0.26	1.1e-08	0.207	0.83601
Brain_Hypothalamus	PCDHA10	5	140235595	140238021	0.279	rs801459	-2.86	rs2530226	0.059189	4.14	-0.84	376	376	blup	0.14	3.9e-05	-1.1214	0.262132
Brain_Hypothalamus	AACSP1	5	178191862	178245436	0.687	rs9885424	-2.62	rs6871932	0.151726	-4.98	0.679	579	16	lasso	0.24	3.8e-08	-1.6657	0.095765
Brain_Hypothalamus	RP11-631M6.2	5	60670939	60671682	0.213	rs4315878	-2.32	rs391101	-0.009521	-3.32	-0.951	394	394	blup	0.043	0.018	1.0217	0.306939
Brain_Hypothalamus	CTD-2324F15.2	5	6310554	6339997	0.629	rs307191	2.54	rs4701724	0.154804	-5.22	0.417	634	29	enet	0.26	1.1e-08	-0.3291	0.742101
Brain_Hypothalamus	RP11-53O19.1	5	44745002	44808879	0.176	rs10805684	-2.13	rs6866555	0.02142	-3.61	-0.993	230	230	blup	0.097	0.00064	0.9887	0.322821
Brain_Hypothalamus	CTB-109A12.1	5	156789623	156887026	0.395	rs4374747	3.67	rs11466815	0.331662	6.23	1.885	522	1	top1	0.33	5.2e-11	1.885	0.05943
Brain_Hypothalamus	CTD-2170G1.2	5	61028601	61031496	0.273	rs4315878	-2.32	rs432733	0.06864	4.04	-0.152	419	1	top1	0.069	0.0037	-0.152	0.879187
Brain_Hypothalamus	GUSBP3	5	68790040	69006341	0.409	rs2932770	-2.81	rs28431145	0.110863	4.3	-1.361	98	21	enet	0.18	4.2e-06	-2.4123	0.01585
Brain_Hypothalamus	AC034243.1	5	138080123	138088998	0.478	rs4835722	2.77	rs1725335	0.290044	5.86	-0.057	307	8	lasso	0.31	4.2e-10	-0.0148	0.988214
Brain_Hypothalamus	PCDHGB2	5	140739703	140742123	0.203	rs31874	2.68	rs1422411	0.05845	-3.61	-1.231	498	1	top1	0.058	0.007	1.231	0.218323
Brain_Hypothalamus	CTB-33O18.3	5	173006646	173012071	0.488	rs2594841	-2.79	rs2339962	0.06837	4.05	0.801	574	12	lasso	0.15	1.8e-05	0.0906	0.927834
Brain_Hypothalamus	CTB-12O2.1	5	151329132	151650009	0.236	rs2881558	3.27	rs2913894	0.103665	4.4	1.308	530	1	top1	0.1	0.00042	1.308	0.190873
Brain_Hypothalamus	RP11-195E2.4	5	70328995	70330227	0.619	rs9885334	2.51	rs13168712	0.262729	5.38	-1.186	40	1	top1	0.26	1e-08	-1.186	0.235622
Brain_Hypothalamus	CTB-113P19.4	5	151031836	151035010	0.45	rs2881558	3.27	rs357629	0.296417	5.71	1.008	573	6	lasso	0.3	6.3e-10	0.8021	0.422493
Brain_Hypothalamus	CTC-203F4.2	5	134735313	134736986	0.423	rs1346440	-3.75	rs779563	-0.005778	-3.64	-0.543	515	18	enet	0.011	0.15	-0.5572	0.577389
Brain_Hypothalamus	CTD-2228A4.1	5	17107469	17107898	0.525	rs11949558	3	rs167214	0.17947	5.58	0.161	433	22	enet	0.28	3.5e-09	-0.198	0.843043
Brain_Hypothalamus	CTC-498M16.4	5	87729709	87794514	0.219	rs10074260	-2.71	rs7444298	0.12716	4.78	0.667	255	13	enet	0.16	1.4e-05	0.8993	0.368473
Brain_Hypothalamus	CTC-366B18.4	5	74904642	74905808	0.3	rs10059973	2.44	rs34355	0.066975	-3.53	0.836	359	359	blup	0.096	0.00069	-0.4866	0.626542
Brain_Hypothalamus	RP11-360I2.1	5	21569864	21570154	0.472	rs13167191	1.96	rs6884724	0.070611	4.08	0.834	284	7	lasso	0.15	2.4e-05	0.7424	0.457846
Brain_Hypothalamus	RP11-53O19.3	5	44826178	44828694	0.235	rs10805684	-2.13	rs9292913	0.153501	-4.47	-0.682	225	1	top1	0.15	1.8e-05	0.682	0.495239
Brain_Hypothalamus	RP11-1277A3.3	5	176981825	176982365	0.344	rs251848	5.41	rs2630757	0.066334	4.46	0.439	241	29	enet	0.17	4.4e-06	-1.6164	0.106013
Brain_Hypothalamus	CENPQ	6	49431091	49460820	0.327	rs471198	-3.31	rs2501966	0.248129	5.35	0.11	347	7	lasso	0.28	2.8e-09	0.166	0.868164
Brain_Hypothalamus	GUCA1A	6	42123144	42147794	0.365	rs9369318	-2.73	rs3749921	0.079889	-4.55	0.696	425	5	lasso	0.12	0.00013	0.0487	0.961143
Brain_Hypothalamus	GINM1	6	149887430	149912884	0.267	rs17748069	-2.29	rs237025	0.043616	-4.27	-0.24	430	430	blup	0.18	3.5e-06	-0.5275	0.597864
Brain_Hypothalamus	EPB41L2	6	131160487	131384462	0.268	rs2030024	2.5	rs3777440	0.033238	3.95	1.485	443	443	blup	0.059	0.0068	1.0115	0.311766
Brain_Hypothalamus	DDX43	6	74104857	74127292	0.439	rs16883236	-2.73	rs311686	0.162994	-4.73	0.389	381	9	lasso	0.19	1.6e-06	-0.238	0.811859
Brain_Hypothalamus	LYRM2	6	90277863	90348472	0.35	rs9362633	-3.5	rs879718	0.255079	5.61	0.43	492	4	lasso	0.32	1.9e-10	0.0121	0.990373
Brain_Hypothalamus	SRPK1	6	35800743	35889119	0.177	rs6457895	3.3	rs612262	0.148585	4.51	-0.862	418	1	top1	0.15	2.5e-05	-0.862	0.388688
Brain_Hypothalamus	SASH1	6	148593440	148873186	0.299	rs12663264	-3.05	rs4896990	0.076677	3.85	0.249	633	1	top1	0.077	0.0023	0.249	0.803361
Brain_Hypothalamus	MTRF1L	6	153308497	153323820	0.417	rs13200897	6.09	rs502415	0.269258	5.94	-0.083	547	1	top1	0.27	6.2e-09	-0.083	0.933852
Brain_Hypothalamus	TULP1	6	35465651	35480715	0.269	rs6920432	-2.93	rs12528458	0.113694	5.3	1.263	428	12	enet	0.18	2.7e-06	1.5982	0.110001
Brain_Hypothalamus	SLC26A8	6	35911291	35992645	0.319	rs6457895	3.3	rs602932	0.094069	-4.46	-0.941	386	37	enet	0.1	0.00041	1.6815	0.092675
Brain_Hypothalamus	MRPL18	6	160210844	160219468	0.188	rs10945608	-2.86	rs9365097	0.214608	4.86	2.273	560	3	lasso	0.22	1.8e-07	1.9386	0.052548
Brain_Hypothalamus	HBS1L	6	135281516	135424194	0.361	rs2049953	2.72	rs9389248	0.293227	-5.94	-1.551	357	1	top1	0.29	1e-09	1.551	0.120902
Brain_Hypothalamus	FIG4	6	110012499	110146631	0.226	rs12663109	-3.09	rs829811	0.037313	4.16	-0.507	440	440	blup	0.079	0.0019	-1.7215	0.085163
Brain_Hypothalamus	EPM2A	6	145822719	146056705	0.183	rs4337951	-2.16	rs10447450	0.129732	4	-0.534	298	1	top1	0.13	8.2e-05	-0.534	0.593342
Brain_Hypothalamus	PACRG	6	163148164	163736524	0.406	rs2846463	-2.35	rs13191362	0.150198	4.82	0.339	530	1	top1	0.15	2.2e-05	0.339	0.73461
Brain_Hypothalamus	PDE10A	6	165740776	166400091	0.518	rs6913758	2.9	rs3817796	-0.006777	-3.09	-0.679	671	671	blup	0.069	0.0037	1.0233	0.306154
Brain_Hypothalamus	GUCA1B	6	42152139	42162654	0.617	rs9369318	-2.73	rs9349222	0.325042	-6.37	1.294	413	40	enet	0.41	9.9e-14	-0.5577	0.577024
Brain_Hypothalamus	PRPH2	6	42664340	42690312	0.468	rs10452607	2.48	rs835	0.315486	6.12	-0.896	364	1	top1	0.32	1.9e-10	-0.896	0.370253
Brain_Hypothalamus	PPP2R5D	6	42952237	42979831	0.293	rs10948059	-2.12	rs12193690	0.014722	-3.76	0.457	368	7	lasso	0.025	0.057	-0.5349	0.59274
Brain_Hypothalamus	EXOC2	6	485133	693117	0.273	rs9405675	2.6	rs11757606	0.029804	3.8	-0.105	629	629	blup	0.044	0.017	-0.2332	0.815572
Brain_Hypothalamus	ENPP5	6	46126924	46138708	0.35	rs3799866	-2.07	rs9349348	0.075151	3.97	1.078	518	16	enet	0.12	0.0002	1.041	0.297872
Brain_Hypothalamus	ALDH8A1	6	135238528	135271260	0.324	rs2049953	2.72	rs4896125	0.316207	-6.23	-0.725	403	1	top1	0.32	1.8e-10	0.725	0.468452
Brain_Hypothalamus	TCP1	6	160199530	160210781	0.286	rs10945608	-2.86	rs11757681	0.189189	4.97	2.287	560	1	top1	0.19	1.7e-06	2.287	0.022196
Brain_Hypothalamus	BTN2A2	6	26383324	26395102	0.413	rs199738	3.37	rs4711122	0.068412	4.34	-0.58	543	543	blup	0.17	4.5e-06	0.0167	0.986689
Brain_Hypothalamus	MRS2	6	24403153	24425810	0.54	rs6922023	3.47	rs3827640	0.2198	5.36	0.755	619	1	top1	0.22	2.1e-07	0.755	0.450249
Brain_Hypothalamus	PEX6	6	42931619	42946958	0.292	rs10948059	-2.12	rs9986447	0.26244	5.53	-1.959	370	1	top1	0.26	1e-08	-1.959	0.050113
Brain_Hypothalamus	GNMT	6	42928496	42931607	0.634	rs10948059	-2.12	rs2274517	0.406014	6.8	1.338	369	9	enet	0.41	5e-14	1.5626	0.118143
Brain_Hypothalamus	RIOK1	6	7389977	7418270	0.217	rs1536242	3.2	rs6597266	0.155638	-4.67	0.843	604	1	top1	0.16	1.6e-05	-0.843	0.399228
Brain_Hypothalamus	KIF25	6	168399772	168445769	0.881	rs3800538	-2.9	rs9455927	0.095315	4.23	-2.319	469	63	enet	0.13	5.9e-05	-2.6861	0.00723
Brain_Hypothalamus	QRSL1	6	107077453	107116292	0.471	rs3107257	-2.94	rs2054365	0.301943	-6.16	-0.374	559	13	lasso	0.36	4.1e-12	0.2847	0.775908
Brain_Hypothalamus	RSPH3	6	159393903	159421219	0.222	rs10945608	-2.86	rs16889314	0.083436	4.16	-1.838	542	12	lasso	0.1	0.00053	-2.4023	0.016294
Brain_Hypothalamus	LATS1	6	149979289	150039392	0.197	rs9384189	-2.71	rs7450246	-0.000269	3.41	-0.073	462	29	enet	0.074	0.0027	1.3318	0.182934
Brain_Hypothalamus	POPDC3	6	105606155	105627870	0.321	rs9486079	3.01	rs221658	0.085948	4.35	0.655	389	9	lasso	0.098	0.0006	0.7037	0.481648
Brain_Hypothalamus	KIAA1009	6	84833960	84937353	0.221	rs9344403	-3.09	rs9444171	0.007694	-3.13	0.994	385	385	blup	0.033	0.034	1.2785	0.201086
Brain_Hypothalamus	AKIRIN2	6	88384790	88411927	0.263	rs6454604	2.6	rs16879411	0.048847	-3.67	1.073	471	1	top1	0.049	0.013	-1.073	0.283271
Brain_Hypothalamus	C6orf52	6	10671651	10694842	0.591	rs3734398	-4.59	rs2281591	-0.002144	3.4	-3.959	467	11	lasso	0.11	0.0003	-3.6257	0.000288
Brain_Hypothalamus	TBC1D7	6	13266774	13328815	0.3	rs2496132	2.88	rs499818	0.064214	4.28	2.587	514	9	lasso	0.14	4.6e-05	1.7276	0.084065
Brain_Hypothalamus	HMGCLL1	6	55299167	55444012	0.212	rs9475342	-2.92	rs1393325	0.150201	4.09	-1.196	448	1	top1	0.15	2.2e-05	-1.196	0.231697
Brain_Hypothalamus	IRAK1BP1	6	79577189	79656157	0.25	rs941684	2.41	rs9343863	0.237136	5.4	1.239	376	1	top1	0.24	6.3e-08	1.239	0.215345
Brain_Hypothalamus	PRSS35	6	84222194	84235423	0.155	rs813882	-2.52	rs637974	0.097698	-4.11	0.762	308	1	top1	0.098	0.00061	-0.762	0.44606
Brain_Hypothalamus	PNLDC1	6	160221298	160241736	0.694	rs10945608	-2.86	rs11757681	0.288214	5.67	2.287	560	1	top1	0.29	1.5e-09	2.287	0.022196
Brain_Hypothalamus	C6orf211	6	151773422	151791236	0.333	rs851983	3.59	rs4577812	0.094413	3.77	0.079	568	1	top1	0.094	0.00075	0.079	0.937033
Brain_Hypothalamus	SLC25A27	6	46620678	46645930	0.58	rs12199610	2.58	rs2270450	0.411948	6.76	0.132	514	1	top1	0.41	5.7e-14	0.132	0.894984
Brain_Hypothalamus	AK9	6	109814059	110012420	0.227	rs12663109	-3.09	rs7755941	0.167111	-5.01	2.031	440	1	top1	0.17	7.3e-06	-2.031	0.042255
Brain_Hypothalamus	MAPK13	6	36095586	36107842	0.414	rs6457895	3.3	rs10447396	0.19617	4.87	0.725	369	1	top1	0.2	1.1e-06	0.725	0.468452
Brain_Hypothalamus	ADCY10P1	6	41068761	41108571	0.443	rs12202176	3.34	rs6939989	0.155841	5.01	-0.04	568	35	enet	0.23	8e-08	0.4602	0.645339
Brain_Hypothalamus	KIF6	6	39297766	39693181	0.376	rs1721408	-2.4	rs724101	0.012435	4.05	-1.518	533	9	lasso	0.097	0.00064	-1.3982	0.162043
Brain_Hypothalamus	KIAA1586	6	56911347	56920023	0.231	rs9357944	-3.44	rs4715646	0.007523	-3.52	-0.849	249	249	blup	0.042	0.019	0.3628	0.716777
Brain_Hypothalamus	SLC22A1	6	160542821	160579750	0.265	rs4709369	2.63	rs512077	0.012394	-3.73	-1.107	543	543	blup	0.043	0.018	-1.1937	0.232591
Brain_Hypothalamus	TDRD6	6	46655612	46671937	0.512	rs12199610	2.58	rs2270450	0.453911	-7.06	0.132	522	1	top1	0.45	1.1e-15	-0.132	0.894984
Brain_Hypothalamus	MRPL14	6	44081194	44095194	0.331	rs833052	2.76	rs4711767	0.14994	-4.15	-0.743	558	1	top1	0.15	2.2e-05	0.743	0.457482
Brain_Hypothalamus	ZNF322	6	26636518	26659980	0.244	rs11758089	2.65	rs3734545	0.066457	3.85	0.494	440	12	lasso	0.082	0.0016	0.1367	0.891304
Brain_Hypothalamus	THBS2	6	169615875	169654139	0.268	rs6904785	-3.83	rs1040	0.037684	-3.73	0.393	618	1	top1	0.038	0.025	-0.393	0.694319
Brain_Hypothalamus	BTN3A2	6	26365387	26378546	0.505	rs199738	3.37	rs9366653	0.300577	-5.94	-0.471	556	29	lasso	0.34	3.1e-11	0.4648	0.64208
Brain_Hypothalamus	HIST1H1C	6	26055968	26056699	0.267	rs1074707	-3.5	rs599444	0.028386	-4.29	-1.299	692	692	blup	0.052	0.01	0.9045	0.36574
Brain_Hypothalamus	ADAT2	6	143743969	143771810	0.276	rs223588	-2.49	rs2496590	0.0692	-4.12	0.355	515	1	top1	0.069	0.0036	-0.355	0.72259
Brain_Hypothalamus	HDAC2	6	114254192	114332472	0.234	rs515926	2.87	rs9387211	-0.009239	-3.43	0.29	369	369	blup	0.0082	0.17	1.1256	0.260344
Brain_Hypothalamus	HIST1H3E	6	26225383	26225844	0.347	rs199738	3.37	rs16891464	0.191519	5.16	0.648	652	7	lasso	0.23	1.4e-07	0.6809	0.495924
Brain_Hypothalamus	ECI2	6	4115923	4135831	0.372	rs11961000	3.86	rs649725	0.235055	-5.22	0.714	641	1	top1	0.24	7.3e-08	-0.714	0.475227
Brain_Hypothalamus	CCDC167	6	37450696	37467698	0.493	rs262929	-3.54	rs904251	0.118793	-5.26	0.956	496	26	enet	0.18	2.4e-06	-1.3053	0.191774
Brain_Hypothalamus	RAET1G	6	150238014	150244257	0.275	rs9384262	-2.95	rs9800614	-0.006497	3.29	0.227	524	524	blup	0.061	0.0059	0.0102	0.991848
Brain_Hypothalamus	SAMD5	6	147830063	147891157	0.186	rs2818868	-3	rs6935781	0.137691	-4.39	-0.503	484	1	top1	0.14	4.9e-05	0.503	0.614964
Brain_Hypothalamus	ECT2L	6	139117063	139224629	0.345	rs9389585	-2.33	rs11155001	0.034529	-3.74	0.036	437	437	blup	0.037	0.026	-0.9941	0.320162
Brain_Hypothalamus	DDO	6	110712974	110736765	0.271	rs2298886	3.13	rs4945862	0.2209	4.96	1.862	410	1	top1	0.22	2e-07	1.862	0.062603
Brain_Hypothalamus	C6orf163	6	88054567	88075181	0.417	rs6454604	2.6	rs2207144	0.124091	4.84	-0.066	408	408	blup	0.13	0.00011	-0.3098	0.756705
Brain_Hypothalamus	SNHG5	6	86370710	86388451	0.541	rs9450293	-2.72	rs1059307	0.424604	-6.93	-0.19	335	1	top1	0.42	1.8e-14	0.19	0.849309
Brain_Hypothalamus	KHDC3L	6	74072400	74073894	0.329	rs16883236	-2.73	rs1992141	0.078164	-3.63	-1.422	390	1	top1	0.078	0.0021	1.422	0.155026
Brain_Hypothalamus	LYRM4	6	5102827	5261172	0.398	rs17139014	-2.42	rs421473	0.003107	-3.75	-1.762	629	629	blup	0.037	0.026	1.2323	0.217841
Brain_Hypothalamus	LINC00680	6	58272352	58287779	0.689	rs9377723	2.23	rs12213747	0.24651	6.31	0.199	150	4	lasso	0.47	2.5e-16	0.6281	0.529946
Brain_Hypothalamus	RP1-199J3.5	6	100023588	100024332	0.361	rs9403208	-2.53	rs330844	0.211878	-5.62	-0.591	446	9	lasso	0.28	1.9e-09	0.545	0.585783
Brain_Hypothalamus	RP5-919F19.5	6	109809109	109815771	0.355	rs11153158	-3.3	rs910730	0.242455	-5.49	1.867	400	1	top1	0.24	4.3e-08	-1.867	0.061902
Brain_Hypothalamus	RP11-552E20.4	6	40326483	40337213	0.345	rs7776304	2.79	rs6458146	-0.001609	-3.65	-0.693	633	6	enet	0.04	0.022	1.1472	0.2513
Brain_Hypothalamus	RP3-323P13.2	6	133823390	134212850	0.29	rs12661401	-3.38	rs7771096	0.057832	-3.96	-1.161	436	436	blup	0.063	0.0054	2.1003	0.035702
Brain_Hypothalamus	RP1-111D6.3	6	149539062	149565208	0.669	rs6570915	-2.43	rs17798399	0.333859	6.4	1.134	516	11	lasso	0.37	1.8e-12	1.0343	0.300974
Brain_Hypothalamus	RP4-625H18.2	6	19802395	19804983	0.746	rs2817286	-2.63	rs1155102	0.256976	-5.84	-0.188	546	15	lasso	0.48	5.2e-17	1.0402	0.298265
Brain_Hypothalamus	RP11-98I9.4	6	99872798	99879249	0.468	rs9403208	-2.53	rs6570064	0.370447	6.72	-0.029	476	21	enet	0.41	5.6e-14	-0.3044	0.76086
Brain_Hypothalamus	RP1-223B1.1	6	3594481	3624981	0.741	rs9689605	2.38	rs11242868	0.25858	-5.71	0.246	612	1	top1	0.26	1.3e-08	-0.246	0.805682
Brain_Hypothalamus	LINC00242	6	170188886	170198921	0.269	rs9460103	2.5	rs9383484	0.000882	3.51	0.005	477	15	enet	0.04	0.022	0.8451	0.398046
Brain_Hypothalamus	KIF25-AS1	6	168393502	168397757	0.738	rs3800538	-2.9	rs9364384	0.138109	5.11	-0.385	467	467	blup	0.24	4.1e-08	-1.8363	0.066319
Brain_Hypothalamus	RP11-314C16.1	6	8784411	8785678	0.4	rs4960458	3.52	rs7738877	0.05842	3.96	1.443	400	400	blup	0.14	4e-05	-0.5663	0.571198
Brain_Hypothalamus	RP11-568A7.3	6	167650996	167653968	0.728	rs3093011	2.46	rs206990	0.272231	5.61	0.004	468	13	lasso	0.43	7.4e-15	0.9427	0.345816
Brain_Hypothalamus	RP11-350J20.5	6	150117711	150119308	0.292	rs9384262	-2.95	rs9767555	0.145574	5.01	-0.039	466	1	top1	0.15	3e-05	-0.039	0.96889
Brain_Hypothalamus	RP1-8B1.4	6	46064830	46097443	0.528	rs3799866	-2.07	rs6921636	0.24812	5.25	0.902	506	9	lasso	0.27	5.4e-09	0.3645	0.715463
Brain_Hypothalamus	CTA-212D2.2	6	135376171	135381688	0.377	rs2049953	2.72	rs9399129	0.282749	-5.94	-0.801	368	5	lasso	0.3	6.1e-10	1.0716	0.283905
Brain_Hypothalamus	RP3-460G2.2	6	141167095	141174061	0.207	rs672033	-1.87	rs6917444	0.170864	5.22	0.19	223	5	lasso	0.18	3.3e-06	0.0526	0.958049
Brain_Hypothalamus	EIF3EP1	6	74001685	74003000	0.357	rs16883236	-2.73	rs10943084	-0.002475	3.88	0.69	386	1	top1	-0.0025	0.39	0.69	0.490194
Brain_Hypothalamus	RP11-477D19.2	6	155574273	155577593	0.643	rs12193103	-2.97	rs3011895	0.454618	6.97	-0.589	508	1	top1	0.45	1e-15	-0.589	0.555861
Brain_Hypothalamus	RP3-470B24.5	6	168376604	168380456	0.697	rs3800538	-2.9	rs227235	0.031874	-4.45	0.306	460	460	blup	0.21	5.7e-07	-2.2541	0.024191
Brain_Hypothalamus	RP5-1120P11.1	6	43963460	43967245	0.373	rs833052	2.76	rs6907643	-0.001356	3.88	-0.054	494	494	blup	0.1	0.0005	-0.3833	0.701521
Brain_Hypothalamus	RP11-624M8.1	6	125899704	126070336	0.449	rs9388416	3	rs1777220	0.406666	6.64	-0.13	334	1	top1	0.41	9.1e-14	-0.13	0.896566
Brain_Hypothalamus	GUSBP4	6	58246051	58256569	0.135	rs9377723	2.23	rs1891828	0.021984	-3.74	0.115	153	4	lasso	0.074	0.0027	-0.6522	0.514256
Brain_Hypothalamus	RP1-179N16.6	6	36114475	36164982	0.441	rs6457895	3.3	rs6906612	0.025463	4.05	0.087	406	10	lasso	0.14	5.2e-05	0.6147	0.53877
Brain_Hypothalamus	C6orf3	6	111921078	111923498	0.669	rs6924754	-2.64	rs13210247	0.285755	-6.34	-0.052	437	8	lasso	0.39	5e-13	-0.3882	0.697873
Brain_Hypothalamus	RP11-425D10.10	6	109703998	109704869	0.231	rs9400252	3.34	rs6911700	0.031511	3.83	2.056	384	12	enet	0.08	0.0018	1.0807	0.279824
Brain_Hypothalamus	RP11-457M11.5	6	26686469	26688192	0.598	rs11758089	2.65	rs9348738	0.178511	-6.04	1.537	443	443	blup	0.23	1.2e-07	-1.4854	0.137428
Brain_Hypothalamus	RP11-244K5.8	6	150183733	150185518	0.199	rs9384262	-2.95	rs4458704	0.05384	3.92	1.193	482	482	blup	0.089	0.0011	0.8991	0.368578
Brain_Hypothalamus	RP3-466P17.1	6	146057161	146058354	0.175	rs4337951	-2.16	rs399516	0.139829	4.22	-0.115	298	1	top1	0.14	4.3e-05	-0.115	0.908445
Brain_Hypothalamus	RP11-230C9.4	6	157095351	157095796	0.311	rs6913743	2.99	rs4870483	0.178275	5.08	1.213	395	13	enet	0.28	3.8e-09	0.8103	0.417766
Brain_Hypothalamus	RP11-63L7.5	6	89789883	89790386	0.34	rs9362633	-3.5	rs12524474	0.041614	-4.19	0.774	401	401	blup	0.081	0.0018	-0.2377	0.81208
Brain_Hypothalamus	RP11-354K4.2	6	77484700	77485577	0.419	rs16887810	2.32	rs12204609	0.066479	-4.7	-1.267	372	7	lasso	0.13	6.2e-05	1.1739	0.240433
Brain_Hypothalamus	RP11-157J24.2	6	1528599	1529146	0.708	rs746095	-3.41	rs13209741	0.398854	6.93	-0.819	707	17	lasso	0.4	1.1e-13	-0.925	0.354943
Brain_Hypothalamus	XXbac-BPGBPG55C20.2	6	58234838	58240189	0.404	rs9377723	2.23	rs12213747	0.288521	-5.7	0.199	153	2	lasso	0.32	1.3e-10	-0.3596	0.719161
Brain_Hypothalamus	RP11-532F6.3	6	708592	711405	0.785	rs9405675	2.6	rs2244443	0.278676	-5.54	0.669	626	18	lasso	0.33	8.1e-11	-0.2077	0.8355
Brain_Hypothalamus	RP1-136B1.1	6	2437783	2438483	0.32	rs12202342	-3.08	rs6909757	0.014495	-3.33	-0.233	549	549	blup	0.053	0.0095	-0.0424	0.966193
Brain_Hypothalamus	C6ORF165	6	88117701	88174183	0.335	rs6454604	2.6	rs16879411	0.024054	4.26	1.073	423	42	enet	0.078	0.002	0.6174	0.536941
Brain_Hypothalamus	XXbac-BPGBPG55C20.1	6	58182169	58182746	0.533	rs9377723	2.23	rs6918757	0.29091	5.75	0.15	151	151	blup	0.33	7.5e-11	-0.1736	0.862176
Brain_Hypothalamus	TMEM176A	7	150497622	150502208	0.52	rs1016193	-3	rs1006581	0.04257	4.42	-0.375	535	83	enet	0.17	6.2e-06	-0.6792	0.49699
Brain_Hypothalamus	PON1	7	94926988	94954019	0.227	rs854734	2.77	rs10953143	0.083423	4.6	-0.539	441	1	top1	0.083	0.0015	-0.539	0.58989
Brain_Hypothalamus	CAMK2B	7	44256749	44374176	0.313	rs11770266	3.54	rs1990458	0.136874	4.84	-1.16	356	3	lasso	0.24	5.7e-08	-0.0633	0.94952
Brain_Hypothalamus	STAG3	7	99775186	99818169	0.396	rs4729577	-3.27	rs7789890	0.119142	-5.04	1.099	271	7	lasso	0.21	5e-07	-0.3249	0.74527
Brain_Hypothalamus	ASNS	7	97481430	97501854	0.286	rs17168708	2.11	rs13239311	0.0084	3.59	-1.068	363	25	enet	0.1	0.00052	-0.4996	0.61738
Brain_Hypothalamus	ZCWPW1	7	99998476	100026415	0.351	rs4729577	-3.27	rs6955367	0.340594	6.16	-0.216	311	1	top1	0.34	2.5e-11	-0.216	0.82899
Brain_Hypothalamus	PILRA	7	99971068	99997719	0.419	rs4729577	-3.27	rs6946768	0.492174	7.41	-0.246	301	30	enet	0.5	1.1e-17	-0.2651	0.79096
Brain_Hypothalamus	EIF2AK1	7	6061881	6098861	0.295	rs2303361	2.92	rs1062372	0.099529	-4.43	0.396	330	1	top1	0.1	0.00055	-0.396	0.69211
Brain_Hypothalamus	MRPS33	7	140705854	140715028	0.238	rs2270214	2.44	rs557962	-0.006992	-3.56	1.101	400	400	blup	-0.0015	0.36	-0.1143	0.909
Brain_Hypothalamus	DLD	7	107531415	107572175	0.288	rs11769313	2.27	rs6947045	0.201583	-5.12	0.157	498	1	top1	0.2	7.4e-07	-0.157	0.87524
Brain_Hypothalamus	HBP1	7	106809406	106841999	0.24	rs6971719	2.32	rs2253146	0.032268	-3.79	-0.739	336	336	blup	0.057	0.0076	1.0401	0.29828
Brain_Hypothalamus	DFNA5	7	24737972	24809244	0.479	rs10263792	-2.58	rs2521757	0.091272	5.76	-1.154	630	15	lasso	0.28	2.8e-09	-0.7439	0.45696
Brain_Hypothalamus	MET	7	116312444	116438440	0.491	rs6949601	3.28	rs38859	0.232185	-5.76	0.388	343	30	enet	0.27	8.1e-09	-0.0313	0.97504
Brain_Hypothalamus	PLEKHA8	7	30067020	30170096	0.253	rs2192399	-2.69	rs17158473	0.010004	-3.37	1.227	416	416	blup	0.065	0.0047	0.77	0.44132
Brain_Hypothalamus	NSUN5P2	7	72418839	72425329	0.548	rs1178977	-2.69	rs34014814	0.262956	5.49	-0.263	100	10	enet	0.27	6e-09	-0.1185	0.90566
Brain_Hypothalamus	CHCHD2	7	56169262	56174269	0.164	rs1917040	-3.04	rs816229	0.196891	4.79	-2.176	268	1	top1	0.2	1e-06	-2.176	0.02956
Brain_Hypothalamus	C1GALT1	7	7196565	7288282	0.378	rs1432193	2.82	rs10251505	0.158224	5.33	1.786	471	4	lasso	0.16	1.1e-05	1.6422	0.10055
Brain_Hypothalamus	CLDN15	7	100875373	100882101	0.244	rs13233931	-2.51	rs12334190	0.108802	4	-1.654	377	1	top1	0.11	0.00031	-1.654	0.09813
Brain_Hypothalamus	CEP41	7	130033612	130082274	0.275	rs12706921	2.37	rs17164729	0.030126	-3.73	0.383	389	389	blup	0.051	0.011	-0.0956	0.92387
Brain_Hypothalamus	TMEM176B	7	150488373	150498448	0.39	rs1016193	-3	rs2072443	-0.009464	-3.54	0.793	536	18	enet	0.018	0.089	-0.8297	0.40672
Brain_Hypothalamus	COA1	7	43648055	43769316	0.192	rs3217955	-2.65	rs3180524	0.03335	3.59	0.719	411	411	blup	0.088	0.0011	0.3226	0.74701
Brain_Hypothalamus	STAG3L4	7	66770974	66786513	0.464	rs4495312	2.86	rs6956666	0.215997	-5.18	-0.299	367	1	top1	0.22	2.7e-07	0.299	0.76494
Brain_Hypothalamus	PILRB	7	99949799	99965356	0.627	rs4729577	-3.27	rs6946768	0.560944	8.04	-0.246	293	10	lasso	0.59	3.9e-22	-0.2249	0.82203
Brain_Hypothalamus	PMS2	7	6012870	6048756	0.383	rs2303361	2.92	rs1062372	0.286892	-5.7	0.396	343	3	lasso	0.31	3.2e-10	-0.219	0.82665
Brain_Hypothalamus	KIAA0087	7	26572740	26578407	0.26	rs882612	2.59	rs1013688	0.197803	-4.89	-0.499	456	1	top1	0.2	9.5e-07	0.499	0.61778
Brain_Hypothalamus	PMS2P5	7	74306894	74366314	0.667	rs2240435	-2.45	rs2267815	0.167319	-4.83	0.613	100	9	lasso	0.28	3.6e-09	-1.2196	0.2226
Brain_Hypothalamus	WDR60	7	158649269	158749438	0.367	rs2730260	1.96	rs2657381	0.257756	-5.47	-0.351	401	1	top1	0.26	1.4e-08	0.351	0.72559
Brain_Hypothalamus	TAS2R4	7	141478242	141479235	0.384	rs10952518	2.01	rs1859646	0.182803	5.16	0.156	488	1	top1	0.18	2.6e-06	0.156	0.87603
Brain_Hypothalamus	LRRC61	7	150019728	150035239	0.438	rs1016193	-3	rs17837498	0.299557	6.11	1.144	348	1	top1	0.3	6.4e-10	1.144	0.25262
Brain_Hypothalamus	STYXL1	7	75625656	75677322	0.311	rs1179594	2.65	rs11553096	0.109427	4.44	0.679	320	1	top1	0.11	0.0003	0.679	0.49714
Brain_Hypothalamus	RBM48	7	92158087	92167319	0.335	rs17699960	-3.23	rs4729043	0.205852	-4.85	-1.26	312	1	top1	0.21	5.5e-07	1.26	0.20767
Brain_Hypothalamus	PRKRIP1	7	102004319	102067123	0.317	rs6465837	-2.96	rs17135196	0.059443	3.89	-0.844	252	7	lasso	0.071	0.0031	-0.3754	0.70735
Brain_Hypothalamus	DPP6	7	153584182	154685995	0.23	rs6959816	-2.71	rs6965893	0.046314	-3.71	0.319	438	438	blup	0.087	0.0012	-1.4539	0.14598
Brain_Hypothalamus	FIGNL1	7	50511831	50518088	0.427	rs6977927	3	rs6945253	0.214847	-5.79	-0.556	499	7	lasso	0.31	3.8e-10	0.2785	0.78062
Brain_Hypothalamus	GIMAP4	7	150264365	150271041	0.452	rs1016193	-3	rs17173566	-0.005271	3.58	0.984	437	437	blup	0.047	0.014	0.4746	0.63508
Brain_Hypothalamus	FAM71F1	7	128349115	128371797	0.25	rs2122628	-2.54	rs731770	0.093588	4.03	-1.116	366	1	top1	0.094	0.00079	-1.116	0.26442
Brain_Hypothalamus	MDFIC	7	114562209	114659256	0.26	rs12667516	-2.24	rs4730640	-0.006756	3.69	0.087	302	302	blup	0.0082	0.17	-0.8466	0.39722
Brain_Hypothalamus	SCRN1	7	29959719	30029905	0.305	rs2192399	-2.69	rs174963	-0.003671	-3.57	-0.774	429	6	lasso	-0.0015	0.36	0.8923	0.37224
Brain_Hypothalamus	GPNMB	7	23275586	23314727	0.448	rs6461684	2.89	rs199348	0.235795	-5.91	-1.059	416	7	lasso	0.26	8.9e-09	0.6524	0.51414
Brain_Hypothalamus	NUPL2	7	23221446	23240628	0.272	rs2069835	3.03	rs6955115	0.217895	-5.24	-0.536	429	1	top1	0.22	2.4e-07	0.536	0.59196
Brain_Hypothalamus	VWDE	7	12370511	12443567	0.557	rs6979260	2.78	rs4721084	0.233739	5.78	-0.831	616	12	lasso	0.36	4.1e-12	0.3714	0.71037
Brain_Hypothalamus	CCZ1B	7	6833765	6866401	0.569	rs2303361	2.92	rs10242703	0.132419	-4.67	1.771	407	1	top1	0.13	6.9e-05	-1.771	0.07656
Brain_Hypothalamus	RBAK	7	5085452	5109119	0.383	rs4299914	-3.09	rs9689983	0.185088	4.65	-0.834	366	1	top1	0.19	2.2e-06	-0.834	0.40428
Brain_Hypothalamus	POMZP3	7	76239303	76255000	0.688	rs7793752	2.03	rs11505688	0.425698	-6.92	1.741	161	30	enet	0.54	9.9e-20	-2.2299	0.02576
Brain_Hypothalamus	GBAS	7	56019486	56067874	0.275	rs1917040	-3.04	rs6950149	-0.002096	3.24	-0.459	285	21	enet	0.083	0.0016	0.8505	0.39505
Brain_Hypothalamus	PSPH	7	56078744	56119297	0.449	rs1917040	-3.04	rs1605029	0.148	4.58	0.822	276	276	blup	0.18	4.3e-06	0.7665	0.4434
Brain_Hypothalamus	TRIM4	7	99488036	99517223	0.205	rs4729577	-3.27	rs474229	0.064405	-4.05	0.51	270	39	enet	0.15	2.3e-05	-0.431	0.6665
Brain_Hypothalamus	ZNF117	7	64432154	64451186	0.323	rs6978652	-2.58	rs6964405	0.062608	-4.71	0.279	257	257	blup	0.15	2.4e-05	-0.3226	0.74698
Brain_Hypothalamus	RABGEF1	7	66147151	66273051	0.273	rs35876551	2.47	rs12532675	0.102475	4.51	0.374	235	5	lasso	0.14	4.7e-05	0.3086	0.75759
Brain_Hypothalamus	RSPH10B	7	5965181	6010314	0.262	rs2303361	2.92	rs7809733	0.014572	-4.06	1.274	353	9	lasso	0.015	0.11	-1.2385	0.21555
Brain_Hypothalamus	STEAP2	7	89796904	89867451	0.19	rs4728833	-2.5	rs10225744	0.004467	-4.02	1	494	494	blup	0.048	0.014	-0.9766	0.32876
Brain_Hypothalamus	HTR5A	7	154862164	154877459	0.32	rs12112751	-2.65	rs753116	0.023835	-3.77	1.38	656	656	blup	0.057	0.0078	-0.6819	0.49533
Brain_Hypothalamus	FAM131B	7	143050493	143059845	0.278	rs10952549	2.87	rs4252512	0.052626	-3.98	-1.218	298	1	top1	0.053	0.01	1.218	0.22322
Brain_Hypothalamus	STAG3L2	7	74112305	74306731	0.548	rs2240435	-2.45	rs35005436	0.155811	-5.27	0.596	100	7	lasso	0.24	6.4e-08	-1.1759	0.23963
Brain_Hypothalamus	COL26A1	7	101006101	101202304	0.426	rs4236557	2.93	rs11976450	0.167705	-5.18	0.667	347	19	enet	0.22	2.8e-07	-0.8989	0.36868
Brain_Hypothalamus	LRWD1	7	102105376	102113564	0.306	rs7798358	2.78	rs6465866	0.073326	4.03	0.56	245	245	blup	0.083	0.0015	0.7253	0.46824
Brain_Hypothalamus	RP9	7	33134409	33149002	0.326	rs4720078	-3	rs17468799	0.216271	4.91	-1.293	352	352	blup	0.22	1.6e-07	-2.4831	0.01303
Brain_Hypothalamus	INTS4L1	7	64601603	64694600	0.174	rs6978652	-2.58	rs13234392	0.101649	-4.75	-1.653	214	214	blup	0.14	5.3e-05	1.3437	0.17906
Brain_Hypothalamus	INTS1	7	1509913	1545489	0.51	rs12703010	3.69	rs11972070	0.276195	-5.79	1.361	371	1	top1	0.28	3.7e-09	-1.361	0.17351
Brain_Hypothalamus	C7orf55	7	139024203	139031065	0.246	rs10277664	-2.43	rs28571622	0.03063	3.96	-0.498	350	4	lasso	0.033	0.033	-0.2093	0.83421
Brain_Hypothalamus	WBSCR27	7	73248920	73256865	0.578	rs799160	-2.96	rs6949053	0.43189	6.88	-0.157	297	1	top1	0.43	9e-15	-0.157	0.87524
Brain_Hypothalamus	ZSCAN21	7	99647390	99662661	0.262	rs4729577	-3.27	rs4729577	0.063629	3.96	-3.274	270	14	enet	0.075	0.0025	-1.5843	0.11313
Brain_Hypothalamus	NAT16	7	100813774	100823557	0.312	rs13233931	-2.51	rs2158611	0.052515	3.99	-0.389	380	1	top1	0.053	0.01	-0.389	0.69728
Brain_Hypothalamus	OR2A20P	7	143947138	143950050	0.379	rs7792518	-2.43	rs6464577	0.209883	-4.96	-0.166	305	1	top1	0.21	4.2e-07	0.166	0.86816
Brain_Hypothalamus	ARMC10	7	102715328	102740205	0.233	rs2247776	2.32	rs11487077	0.012158	-3.55	-1.003	239	21	enet	0.051	0.011	-0.4759	0.63414
Brain_Hypothalamus	ATP6V0E2	7	149570057	149577784	0.573	rs12703055	2.4	rs3735334	0.20757	-5.39	-1.258	260	6	lasso	0.24	4.3e-08	1.0779	0.28109
Brain_Hypothalamus	ZNF680	7	63980262	64023484	0.348	rs6978652	-2.58	rs6972236	0.128633	-4.84	1.268	313	35	enet	0.24	3.7e-08	-0.9799	0.32714
Brain_Hypothalamus	AC004840.9	7	2477398	2487485	0.228	rs10257990	3.55	rs3801077	-0.009492	-3.15	0.915	445	445	blup	0.069	0.0035	-2.5177	0.01181
Brain_Hypothalamus	DNAJC30	7	73095299	73097783	0.286	rs799160	-2.96	rs8891	0.118775	-4.85	-1.92	271	5	lasso	0.17	6.8e-06	1.5704	0.11633
Brain_Hypothalamus	THAP5	7	108194987	108209897	0.202	rs10216281	2.67	rs6959354	-0.006555	3.83	0.096	456	20	enet	0.023	0.066	-0.5279	0.59755
Brain_Hypothalamus	TRIM73	7	75024709	75039508	0.302	rs1179594	2.65	rs1167827	0.183623	4.68	-1.481	170	1	top1	0.18	2.5e-06	-1.481	0.13861
Brain_Hypothalamus	CCDC129	7	31553704	31698334	0.556	rs10247756	2.83	rs12701110	0.082533	-4.65	1.49	602	8	lasso	0.16	1e-05	-1.2237	0.22108
Brain_Hypothalamus	BHLHA15	7	97840739	97842291	0.275	rs817758	-2.99	rs10242903	0.219301	5.04	0.748	356	1	top1	0.22	2.2e-07	0.748	0.45446
Brain_Hypothalamus	ZNF467	7	149461271	149470568	0.42	rs11971766	-2.44	rs855676	-0.009499	-3.65	-0.955	289	17	enet	0.021	0.072	0.9562	0.33899
Brain_Hypothalamus	TP53TG1	7	86954541	86974831	0.283	rs1202175	3.23	rs11971310	-0.00902	2.95	-0.987	432	432	blup	0.06	0.0062	0.709	0.4783
Brain_Hypothalamus	LINC01006	7	156264890	156398458	0.341	rs17837627	2.92	rs2108794	0.115641	4.45	-0.158	474	474	blup	0.12	0.00013	-0.0483	0.9615
Brain_Hypothalamus	SEPHS1P1	7	64312775	64313732	0.291	rs6978652	-2.58	rs10949938	0.147225	5.03	1.444	269	1	top1	0.15	2.7e-05	1.444	0.14874
Brain_Hypothalamus	NUPR1L	7	56182374	56184093	0.471	rs1917040	-3.04	rs11982736	0.218331	4.99	1.034	275	1	top1	0.22	2.3e-07	1.034	0.30114
Brain_Hypothalamus	AGMO	7	15239943	15601640	0.245	rs12537333	3.04	rs7783904	-0.009427	-3.48	-1.686	525	525	blup	0.053	0.0095	1.1563	0.24757
Brain_Hypothalamus	PMS2CL	7	6749759	6793493	0.438	rs2303361	2.92	rs9639027	0.084354	-4.48	0.236	321	19	enet	0.18	4e-06	-0.6417	0.52106
Brain_Hypothalamus	ZP3	7	76054224	76071388	0.824	rs7793752	2.03	rs2527935	0.425447	6.83	-1.372	223	13	lasso	0.54	1.7e-19	-0.9385	0.348
Brain_Hypothalamus	CTB-161K23.1	7	91763918	91810039	0.514	rs2237572	-2.87	rs3731348	0.001062	3.08	-1.838	295	16	enet	0.1	0.00039	-0.7209	0.47097
Brain_Hypothalamus	ZBED6CL	7	150026938	150029808	0.228	rs1016193	-3	rs17837498	0.156144	-4.82	1.144	353	1	top1	0.16	1.5e-05	-1.144	0.25262
Brain_Hypothalamus	FAM221A	7	23719749	23742868	0.211	rs17148506	3.27	rs4722245	0.167741	4.5	-0.911	439	1	top1	0.17	7e-06	-0.911	0.3623
Brain_Hypothalamus	AC138783.12	7	74702428	74714647	0.258	rs17207196	-1.94	rs1167829	0.326419	5.97	-0.019	45	1	top1	0.33	7.9e-11	-0.019	0.98484
Brain_Hypothalamus	CLDN4	7	73213872	73247014	0.187	rs799160	-2.96	rs11979680	0.139629	4.37	0.006	293	1	top1	0.14	4.4e-05	0.006	0.99521
Brain_Hypothalamus	RNF216P1	7	5013619	5080306	0.539	rs4299914	-3.09	rs9689983	0.05098	-4.48	-0.834	354	24	enet	0.14	3.5e-05	0.6897	0.4904
Brain_Hypothalamus	ZNF107	7	64126511	64171404	0.395	rs6978652	-2.58	rs1104867	0.058103	-4.94	-1.665	285	18	enet	0.23	1.2e-07	1.6036	0.10881
Brain_Hypothalamus	AC005154.6	7	30555925	30625588	0.699	rs2192399	-2.69	rs38487	0.503753	8.11	1.39	468	6	lasso	0.64	2.4e-25	1.5156	0.12962
Brain_Hypothalamus	POM121	7	72349936	72421979	0.247	rs10240570	2.44	rs748513	0.04569	3.69	0.488	117	17	enet	0.046	0.015	0.4369	0.66221
Brain_Hypothalamus	TOMM7	7	22852251	22862470	0.33	rs2069835	3.03	rs2240727	0.2082	-5.01	-0.266	502	1	top1	0.21	4.7e-07	0.266	0.79024
Brain_Hypothalamus	ZNF138	7	64254766	64294054	0.302	rs6978652	-2.58	rs6960979	0.103934	4.74	-1.446	278	1	top1	0.1	0.00042	-1.446	0.14818
Brain_Hypothalamus	ZNF786	7	148766735	148787874	0.491	rs243536	3.75	rs12704071	0.427979	-6.85	-1.206	377	1	top1	0.43	1.3e-14	1.206	0.22782
Brain_Hypothalamus	SSPO	7	149473131	149531068	0.483	rs11971766	-2.44	rs6960187	0.299888	5.72	1.133	289	1	top1	0.3	6.2e-10	1.133	0.25721
Brain_Hypothalamus	ZNF273	7	64330550	64391344	0.303	rs6978652	-2.58	rs7810293	0.070811	-4.57	-1.368	264	264	blup	0.1	0.00041	0.3415	0.7327
[truncated: 24,281 more rows]
