# Supplementary material for: A transcriptome-wide association study of uterine fibroids to identify potential genetic markers and toxic chemicals
Source: PLoS One. 2022 Sep 29;17(9):e0274879. doi: 10.1371/journal.pone.0274879 (PMC9521910; doi:10.1371/journal.pone.0274879)
Supplement: S2 Table — (XLSX) [file pone.0274879.s006.xlsx]

## Sheet: Supplementary Table 2
S2 Table. UF-associated genes discovered by the FUMA-SNP2GENE process.
Ensembl ID	Gene	CHR	Gene.Start	Gene.End	Strand	Type	Entrez ID	HUGO	pLI	ncRVIS	posMapSNPs	posMapMaxCADD	minGwasP	IndSigSNPs	GenomicLocus
ENSG00000131018	SYNE1	6	152442819	152958936	-1	protein_coding	23345	SYNE1	3.75e-27	-0.109891	91	13.8	2.77e-31	rs73781102;rs6557208;rs71575922;rs9479275;rs7741405;rs13211170;rs6901631;rs75510204;rs633891;rs6904757;rs584336;rs7742927;rs13206045;rs4870098;rs13211693;rs148780923	8
ENSG00000141510	TP53	17	7565097	7590856	-1	protein_coding	7157	TP53	0.912223	-0.120095	13	15.93	3.84e-26	rs17879377;rs78414518;rs78378222;rs35850753	21
ENSG00000162552	WNT4	1	22443798	22470462	-1	protein_coding	54361	WNT4	0.153838	0.856327	15	20.3	7.39e-21	rs2235529;rs10917123;rs2473290;rs7519889;rs3920498	1
ENSG00000070831	CDC42	1	22379120	22419437	1	protein_coding	998	CDC42	0.656574	-0.512764	13	6.336	1.66e-20	rs2235529;rs10917123;rs2473290	1
ENSG00000166323	C11orf65	11	108179246	108338258	-1	protein_coding	160140	C11orf65	8.78e-17	0.106835	59	23.2	7.05e-19	rs72993806;rs189426461;rs111559044;rs149934734	15
ENSG00000149311	ATM	11	108093211	108239829	1	protein_coding	472	ATM	2.71e-30	-0.823887	18	24	2.04e-18	rs72993806;rs189426461;rs149934734	15
ENSG00000178202	KDELC2	11	108342832	108369159	-1	protein_coding	143888	KDELC2	1.57e-08	-0.278548	18	28	3.01e-18	rs72993806;rs149934734;rs79088165	15
ENSG00000269042	AP001925.1	11	108130255	108136480	-1	protein_coding	NA	NA	NA	NA	6	24	6.22e-18	rs72993806;rs189426461;rs149934734	15
ENSG00000183914	DNAH2	17	7620672	7737062	1	protein_coding	146754	DNAH2	2.49e-21	0.332994	1	0.088	6.83e-17	rs138420351	21
ENSG00000110723	EXPH5	11	108376158	108464465	-1	protein_coding	23086	EXPH5	5.76e-21	-0.698487	16	9.846	1.83e-16	rs72993806;rs79088165;rs149934734;rs189426461	15
ENSG00000075239	ACAT1	11	107992243	108018503	1	protein_coding	38	ACAT1	0.00159952	-0.25018	5	7.49	4.86e-16	rs72993806;rs189426461	15
ENSG00000166266	CUL5	11	107879459	107978503	1	protein_coding	8065	CUL5	0.999965	0.0584064	4	8.966	1.52e-15	rs189426461;rs111559044;rs72993806	15
ENSG00000184937	WT1	11	32409321	32457176	-1	protein_coding	7490	WT1	NA	0.494647	139	19.46	2.82e-15	rs6484574;rs2418910;rs11031783;rs10835904;rs28460016;rs7114908;rs4258351;rs7110547	13
ENSG00000142789	CELA3A	1	22328149	22339032	1	protein_coding	10136	CELA3A	9.82e-08	1.79603	2	6.103	3.04e-15	rs2235529;rs10917123	1
ENSG00000164362	TERT	5	1253262	1295184	-1	protein_coding	7015	TERT	0.866151	NA	24	6.675	6.07e-15	rs11742908;rs72709458;rs4449583;rs7713218;rs2736100;rs2853672;rs2736099;rs7712562;rs2853676	7
ENSG00000239697	TNFSF12	17	7452208	7464925	1	protein_coding	8742	TNFSF12	0.997954	-0.448531	1	11.37	2.45e-14	rs78378222;rs35850753	21
ENSG00000248871	TNFSF12-TNFSF13	17	7452416	7464918	1	protein_coding	407977	TNFSF12-TNFSF13	0.997954	-0.561606	1	11.37	2.45e-14	rs78378222;rs35850753	21
ENSG00000161955	TNFSF13	17	7461609	7464925	1	protein_coding	8741	TNFSF13	0.877768	-0.927189	1	11.37	2.45e-14	rs78378222;rs35850753	21
ENSG00000161956	SENP3	17	7465192	7475287	1	protein_coding	26168	SENP3	0.995995	NA	2	11.37	2.45e-14	rs78378222;rs35850753;rs78414518	21
ENSG00000145216	FIP1L1	4	54243810	55161439	1	protein_coding	81608	FIP1L1	0.60079	-0.155882	27	11.73	5.95e-14	rs62325482;rs4864806;rs66604018;rs67751869	5
ENSG00000072201	LNX1	4	54325468	54567572	-1	protein_coding	84708	LNX1	0.00724363	-0.240622	25	11.73	5.95e-14	rs62325482;rs4864806;rs66604018;rs67751869	5
ENSG00000181222	POLR2A	17	7387685	7417933	1	protein_coding	5430	POLR2A	1	0.931618	1	5.042	2.23e-13	rs78378222;rs35850753	21
ENSG00000142082	SIRT3	11	215458	236931	-1	protein_coding	23410	SIRT3	2.7e-05	-0.340985	14	29	4.78e-13	rs547025	11
ENSG00000185627	PSMD13	11	236546	252983	1	protein_coding	5719	PSMD13	0.993513	1.38778	23	29	4.78e-13	rs547025;rs11246035	11
ENSG00000107104	KANK1	9	470291	746105	1	protein_coding	23189	KANK1	NA	1.27181	50	13.68	5.63e-13	rs10975803;rs10739107;rs138821078;rs10815466;rs10976044	9
ENSG00000100354	TNRC6B	22	40440821	40731812	1	protein_coding	23112	TNRC6B	1	-2.91639	79	16.12	1.03e-12	rs112251865;rs6001872	23
ENSG00000177951	BET1L	11	167784	207428	-1	protein_coding	51272	BET1L	0.378368	1.58595	9	16.83	1.09e-12	rs547025	11
ENSG00000177963	RIC8A	11	207511	215113	1	protein_coding	60626	RIC8A	0.000378553	-0.341212	9	16.83	1.09e-12	rs547025	11
ENSG00000196208	GREB1	2	11674242	11782914	1	protein_coding	9687	GREB1	0.0254855	2.28795	91	14.54	1.19e-12	rs10929754;rs10929753;rs10929757;rs974163;rs6432220;rs1529868;rs6746291	3
ENSG00000149308	NPAT	11	108027942	108093369	-1	protein_coding	4863	NPAT	0.142677	-0.741015	7	10.43	1.61e-12	rs72993806;rs189426461	15
ENSG00000188076	SCGB1C1	11	193080	194573	1	protein_coding	147199	SCGB1C1	3.34e-05	0.362499	5	16.83	2.98e-12	rs547025	11
ENSG00000177947	ODF3	11	196738	200261	1	protein_coding	113746	ODF3	0.586975	1.89376	4	16.83	2.98e-12	rs547025	11
ENSG00000150907	FOXO1	13	41129804	41240734	-1	protein_coding	2308	FOXO1	0.96638	-1.01598	145	15.99	1.07e-11	rs7986407;rs1986649;rs9532631;rs9549296	19
ENSG00000174885	NLRP6	11	278365	285359	1	protein_coding	171389	NLRP6	NA	-0.192769	5	11.63	3.57e-11	rs547025	11
ENSG00000173597	SULT1B1	4	70586880	70653679	-1	protein_coding	27284	SULT1B1	6.24e-05	0.219436	44	11.7	3.83e-10	rs4694227;rs12640488	6
ENSG00000102743	SLC25A15	13	41363548	41384247	1	protein_coding	10166	SLC25A15	0.00124732	NA	1	3.125	4.33e-10	rs1986649;rs9532631	19
ENSG00000102738	MRPS31	13	41303432	41345309	-1	protein_coding	10240	MRPS31	4.09e-05	-0.0208922	46	28	8.04e-10	rs7986407;rs9549296;rs1986649;rs9532631	19
ENSG00000107960	OBFC1	10	105642300	105677963	-1	protein_coding	79991	OBFC1	1.33e-05	NA	26	17	1.2e-09	rs9419958	10
ENSG00000173610	UGT2A1	4	70454135	70518965	-1	protein_coding	10941	UGT2A1	2.73e-11	-0.281771	4	3.082	4e-09	rs4694227	6
ENSG00000270386	UGT2A1	4	70454912	70518967	-1	protein_coding	10941	UGT2A1	NA	-0.281771	4	3.082	4e-09	rs4694227	6
ENSG00000120690	ELF1	13	41506056	41635576	-1	protein_coding	1997	ELF1	0.54778	-0.476383	4	8.399	4.15e-09	rs9532631	19
ENSG00000090975	PITPNM2	12	123468027	123634562	-1	protein_coding	57605	PITPNM2	0.999994	-0.297419	92	16.51	7.64e-09	rs641760;rs1716162	17
ENSG00000150977	RILPL2	12	123899936	123921264	-1	protein_coding	196383	RILPL2	0.0608722	-0.185559	17	7.294	8.44e-09	rs641760	17
ENSG00000051825	MPHOSPH9	12	123636867	123728561	-1	protein_coding	10198	MPHOSPH9	0.000759987	-0.131484	182	17.2	8.49e-09	rs641760;rs1716162	17
ENSG00000150967	ABCB9	12	123405498	123466196	-1	protein_coding	23457	ABCB9	0.00290111	NA	14	16.51	1e-08	rs641760	17
ENSG00000111325	OGFOD2	12	123459127	123464590	1	protein_coding	79676	OGFOD2	3.81e-07	-0.495076	13	16.51	1e-08	rs641760	17
ENSG00000182196	ARL6IP4	12	123464607	123467456	1	protein_coding	51329	ARL6IP4	0.0112342	-0.527874	13	16.51	1e-08	rs641760	17
ENSG00000183955	SETD8	12	123868320	123893905	1	protein_coding	387893	SETD8	0.945359	0.950256	18	9.622	1.14e-08	rs641760	17
ENSG00000134294	SLC38A2	12	46751972	46766650	-1	protein_coding	54407	SLC38A2	0.969357	-1.91804	14	19.81	1.72e-08	rs11531206	16
ENSG00000129244	ATP1B2	17	7549945	7561086	1	protein_coding	482	ATP1B2	0.179759	0.44868	1	1.564	1.99e-08	rs17879377;rs78414518	21
ENSG00000111328	CDK2AP1	12	123745528	123756881	-1	protein_coding	8099	CDK2AP1	0.742361	NA	25	14.16	2.06e-08	rs641760	17
ENSG00000130921	C12orf65	12	123717463	123742506	1	protein_coding	91574	C12orf65	0.172329	0.226571	71	17.2	2.32e-08	rs641760	17
ENSG00000139697	SBNO1	12	123773656	123849390	-1	protein_coding	55206	SBNO1	1	-1.46751	26	22.9	2.48e-08	rs641760	17
ENSG00000197959	DNM3	1	171810621	172387606	1	protein_coding	26052	DNM3	0.028277	-0.434631	48	18.83	2.76e-08	rs59760198	2
ENSG00000125885	MCM8	20	5931298	5975852	1	protein_coding	84515	MCM8	1.93e-10	1.17014	1	22.4	2.83e-08	rs16991615	22
ENSG00000152219	ARL14EP	11	30344598	30359774	1	protein_coding	120534	ARL14EP	0.151697	-0.308298	26	8.951	3.79e-08	rs11031006	12
ENSG00000184378	ACTRT3	3	169484709	169487683	-1	protein_coding	84517	ACTRT3	0.000670124	0.775758	18	21.9	4.06e-08	rs2293607	4
ENSG00000085274	MYNN	3	169490619	169507504	1	protein_coding	55892	MYNN	0.650144	-1.6491	30	21.9	4.06e-08	rs2293607	4
ENSG00000161960	EIF4A1	17	7476024	7482323	1	protein_coding	1973	EIF4A1	0.999614	-0.471968	1	1.487	4.93e-08	rs78414518	21
ENSG00000129226	CD68	17	7482785	7485429	1	protein_coding	968	CD68	0.000599774	0.428807	2	8.828	4.93e-08	rs78414518	21
ENSG00000129255	MPDU1	17	7486847	7496107	1	protein_coding	9526	MPDU1	0.144211	-0.62783	2	8.828	4.93e-08	rs78414518	21
ENSG00000171757	LRRC34	3	169511216	169530774	-1	protein_coding	151827	LRRC34	5.89e-07	-0.228917	24	14.74	5.72e-08	rs2293607	4
ENSG00000129194	SOX15	17	7491496	7493488	-1	protein_coding	6665	SOX15	0.361606	-0.211833	1	8.828	1.44e-07	rs78414518	21
ENSG00000129245	FXR2	17	7494548	7518189	-1	protein_coding	9513	FXR2	0.99977	NA	1	8.828	1.44e-07	rs78414518	21
ENSG00000141499	WRAP53	17	7589389	7606820	1	protein_coding	55135	WRAP53	0.617463	-1.78612	4	7.731	3.42e-07	rs17879377	21
ENSG00000111371	SLC38A1	12	46576846	46663800	-1	protein_coding	81539	SLC38A1	0.975432	-0.330577	1	2.938	6.47e-07	rs11531206	16
ENSG00000137090	DMRT1	9	841690	969090	1	protein_coding	1761	DMRT1	0.683593	-0.489715	24	7.506	6.82e-07	rs2277163;rs114680331	9
ENSG00000188306	LRRIQ4	3	169539710	169555563	1	protein_coding	344657	LRRIQ4	0.00168555	0.0346851	28	7.717	1.7e-06	rs2293607	4
ENSG00000114248	LRRC31	3	169556967	169587718	-1	protein_coding	79782	LRRC31	5.24e-06	-0.2024	27	10.9	1.7e-06	rs2293607	4
ENSG00000131808	FSHB	11	30252563	30256808	1	protein_coding	2488	FSHB	0.0128992	0.0592911	1	13.3	3.49e-06	rs11031006	12
ENSG00000109193	SULT1E1	4	70676498	70725870	-1	protein_coding	6783	SULT1E1	7.4e-05	0.258449	1	0.713	7.86e-06	rs4694227	6
