# Supplementary material for: A transcriptome-wide association study of uterine fibroids to identify potential genetic markers and toxic chemicals
Source: PLoS One. 2022 Sep 29;17(9):e0274879. doi: 10.1371/journal.pone.0274879 (PMC9521910; doi:10.1371/journal.pone.0274879)
Supplement: S3 Table — (XLSX) [file pone.0274879.s007.xlsx]

## Sheet: Supplementary Table 3
S3 Table. Colocalization test results of COLOC-prioritized and significant TWAS genes.
ID	PANEL	CHR	COLOC.PP0	COLOC.PP1	COLOC.PP2	COLOC.PP3	COLOC.PP4	COLOC_Prioritized	IS_TWAS_SIG_GENE
ALDOC	YFS.BLOOD.RNAARR	17	0	0.167	0	0.009	0.824	Colocalized	NO
ARL14EP	Ovary	11	0.005	0.008	0.124	0.2	0.664	Colocalized	NO
ARL6IP4	Whole_Blood	12	0	0	0.014	0.102	0.884	Colocalized	YES
FGFR4	Whole_Blood	5	0.005	0.007	0.096	0.143	0.749	Colocalized	NO
FOXO1	YFS.BLOOD.RNAARR	13	0	0	0.037	0.192	0.77	Colocalized	NO
HEATR3	Ovary	16	0	0.142	0	0.022	0.836	Colocalized	NO
HEATR3	Uterus	16	0.012	0.1	0.002	0.015	0.871	Colocalized	NO
HEATR3	Whole_Blood	16	0	0.184	0	0.029	0.787	Colocalized	NO
KBTBD7	Whole_Blood	13	0.002	0.001	0.72	0.224	0.055	none	YES
LOC653486	NTR.BLOOD.RNAARR	11	0	0	0	1	0	none	YES
LYG1	Pituitary	2	0.009	0.115	0.001	0.015	0.86	Colocalized	NO
MPHOSPH9	Whole_Blood	12	0	0	0.125	0.066	0.809	Colocalized	YES
MPHOSPH9	YFS.BLOOD.RNAARR	12	0	0	0	0.046	0.954	Colocalized	YES
MRPS31	YFS.BLOOD.RNAARR	13	0	0	0	0.201	0.799	Colocalized	YES
PSMD13	NTR.BLOOD.RNAARR	11	0	0	0.008	0.011	0.981	Colocalized	YES
REV1	Whole_Blood	2	0.001	0.103	0	0.013	0.882	Colocalized	NO
RP11-282O18.3	Uterus	12	0.003	0	0.894	0.022	0.081	none	YES
SBNO1	YFS.BLOOD.RNAARR	12	0	0	0	0.052	0.948	Colocalized	YES
SETD8	Whole_Blood	12	0	0	0.011	0.074	0.915	Colocalized	YES
SLC38A2	YFS.BLOOD.RNAARR	12	0	0	0.12	0.207	0.673	Colocalized	NO
UIMC1	YFS.BLOOD.RNAARR	5	0	0.001	0.001	0.026	0.972	Colocalized	NO
