# Supplementary material for: A transcriptome-wide association study of uterine fibroids to identify potential genetic markers and toxic chemicals
Source: PLoS One. 2022 Sep 29;17(9):e0274879. doi: 10.1371/journal.pone.0274879 (PMC9521910; doi:10.1371/journal.pone.0274879)
Supplement: S4 Table — (XLSX) [file pone.0274879.s008.xlsx]

## Sheet: Supplementary Table 4
S4 Table. Gene sets enriched with positively associated TWAS genes provided by the Metascape.
#COUNT_001	#COUNT_002	#COUNT_003	#COUNT_004	#COUNT_005	#COUNT_006	#COUNT_007	#COUNT_008	#GeneInGO	#GeneInGOAndHitList	#GeneInHitList	#TotalGeneInLibrary	%InGO	_InGO	_LogP_Brain Hypothalamus	_LogP_Brain_Hypothalamus	_LogP_NTR Blood	_LogP_NTR_Blood	_LogP_Ovary	_LogP_Pituitary	_LogP_Uterus	_LogP_Vagina	_LogP_Whole Blood	_LogP_Whole_Blood	_LogP_YFS Blood	_LogP_YFS_Blood	_MEMBER_Brain Hypothalamus	_MEMBER_Brain_Hypothalamus	_MEMBER_NTR Blood	_MEMBER_NTR_Blood	_MEMBER_Ovary	_MEMBER_Pituitary	_MEMBER_Uterus	_MEMBER_Vagina	_MEMBER_Whole Blood	_MEMBER_Whole_Blood	_MEMBER_YFS Blood	_MEMBER_YFS_Blood	_PATTERN_	_RANK_	BestEnrichmentInGroup	BestLogPInGroup	canonicalName	Category	CategoryID	CLUSTER_LABEL	Description	Enrichment	EvidenceCutoff	FirstInGroupByEnrichment
0	0	0	0	0	4	0	0	136	4	52	28162		7.69231		0		0	0	0	0	-3.92929		0		0		0		0	0	0	0	1		0		0	M00000100	1	28.7367	-3.92929		GO Biological Processes	19		acylglycerol metabolic process	15.9287	0	0
0	0	0	5	0	0	0	0	192	12	580	28162		2.06897		0		0	0	-2.78648	0	0		0		0		0		0	0	1	0	0		0		0	M00010000	1	3.0347	-5.05527		GO Biological Processes	19		alpha-amino acid metabolic process	3.0347	0	0
0	0	0	0	0	0	0	4	96	4	196	28162		2.04082		0		0	0	0	0	0		0		-2.33799		0		0	0	0	0	0		0		1	M00000001	1	18.5398	-4.20905		GO Biological Processes	19		amino acid transmembrane transport	5.98682	0	0
0	0	0	0	0	0	0	5	153	5	196	28162		2.55102		0		0	0	0	0	0		0		-2.35414		0		0	0	0	0	0		0		1	M00000001	1	18.5398	-4.20905		GO Biological Processes	19		amino acid transport	4.69555	0	0
0	0	0	0	0	0	0	11	549	11	196	28162		5.61224		0		0	0	0	0	0		0		-2.76941		0		0	0	0	0	0		0		1	M00000001	1	18.5398	-4.20905		GO Biological Processes	19		anion transmembrane transport	2.87891	0	0
0	0	0	0	0	3	0	0	203	3	52	28162		5.76923		0		0	0	0	0	-2.20125		0		0		0		0	0	0	0	1		0		0	M00000100	1	33.8486	-4.01394		GO Biological Processes	19		anterior/posterior pattern specification	8.0036	0	0
0	0	0	0	0	0	0	6	180	6	196	28162		3.06122		0		0	0	0	0	0		0		-2.77462		0		0	0	0	0	0		0		1	M00000001	1	9.26991	-4.31396		Reactome Gene Sets	6		Apoptosis	4.78946	0	0
0	0	0	0	0	0	0	4	86	4	196	28162		2.04082		0		0	0	0	0	0		0		-2.509		0		0	0	0	0	0		0		1	M00000001	1	9.26991	-4.31396		WikiPathways	27		Apoptosis	6.68296	0	0
0	0	0	0	0	0	0	6	93	6	196	28162		3.06122		0		0	0	0	0	0		0		-4.31396		0		0	0	0	0	0		0		1	M00000001	1	9.26991	-4.31396		WikiPathways	27	Apoptosis Modulation and Signaling	Apoptosis Modulation and Signaling	9.26991	0	1
0	0	0	0	0	0	11	0	614	27	580	28162		4.65517		0		0	0	0	0	0		-2.70138		0		0		0	0	0	0	0		1		0	M00000010	1	4.85552	-3.89842		GO Biological Processes	19		aromatic compound catabolic process	2.13516	0	0
0	0	0	0	0	0	3	0	29	3	179	28162		1.67598		0		0	0	0	0	0		-3.08779		0		0		0	0	0	0	0		1		0	M00000010	1	28.7367	-3.92929		WikiPathways	27		Cannabinoid receptor signaling	16.2755	0	0
0	0	0	0	0	0	0	6	197	6	196	28162		3.06122		0		0	0	0	0	0		0		-2.57828		0		0	0	0	0	0		0		1	M00000001	1	15.3947	-4.13804		GO Biological Processes	19		carbohydrate catabolic process	4.37615	0	0
0	0	0	4	0	0	0	5	114	10	580	28162		1.72414		0		0	0	-2.78388	0	0		0		-2.9088		0		0	0	1	0	0		0		1	M00010001	2	4.46484	-3.89567		KEGG Pathway	24	Carbon metabolism	Carbon metabolism	4.25923	0	1
0	0	0	0	0	0	7	7	328	16	580	28162		2.75862		0		0	0	0	0	0		-2.28771		-2.07927		0		0	0	0	0	0		1		1	M00000011	2	3.0347	-5.05527		GO Biological Processes	19		carboxylic acid biosynthetic process	2.36855	0	0
0	4	0	5	0	0	6	8	244	17	580	28162		2.93103		0		-2.13883	0	-2.33947	0	0		-2.31728		-3.48504		0		1	0	1	0	0		1		1	M01010011	4	18.7414	-6.894		GO Biological Processes	19		carboxylic acid catabolic process	3.38294	0	0
0	0	0	0	0	0	0	5	154	5	196	28162		2.55102		0		0	0	0	0	0		0		-2.34222		0		0	0	0	0	0		0		1	M00000001	1	18.5398	-4.20905		GO Biological Processes	19		carboxylic acid transmembrane transport	4.66505	0	0
0	0	0	0	0	0	0	4	51	7	580	28162		1.2069		0		0	0	0	0	0		0		-3.35627		0		0	0	0	0	0		0		1	M00000001	1	9.71103	-4.51184		Reactome Gene Sets	6		Cargo trafficking to the periciliary membrane	6.66444	0	0
0	7	0	0	0	0	11	13	724	33	580	28162		5.68966		0		-2.11992	0	0	0	0		-2.16686		-2.75256		0		1	0	0	0	0		1		1	M01000011	3	2.52892	-4.89487		GO Biological Processes	19		cell activation involved in immune response	2.21315	0	0
0	3	0	0	0	0	0	15	692	15	196	28162		7.65306		0		-2.83588	0	0	0	0		0		-3.96025		0		1	0	0	0	0		0		1	M01000001	2	7.64275	-4.33014		Reactome Gene Sets	6		Cell Cycle	3.11453	0	0
0	0	0	0	0	0	0	15	641	15	196	28162		7.65306		0		0	0	0	0	0		0		-4.33014		0		0	0	0	0	0		0		1	M00000001	1	7.64275	-4.33014		GO Biological Processes	19	cell cycle phase transition	cell cycle phase transition	3.36233	0	1
0	0	0	7	0	0	0	7	332	20	580	28162		3.44828		0		0	0	-3.16189	0	0		0		-2.05204		0		0	0	1	0	0		0		1	M00010001	2	3.0347	-5.05527		GO Biological Processes	19		cellular amino acid metabolic process	2.92501	0	0
5	0	0	0	0	0	12	0	602	27	580	28162		4.65517		-2.0399		0	0	0	0	0		-3.30211		0		1		0	0	0	0	0		1		0	M10000010	2	4.85552	-3.89842		GO Biological Processes	19		cellular nitrogen compound catabolic process	2.17772	0	0
0	0	0	0	0	0	3	0	68	8	580	28162		1.37931		0		0	0	0	0	0		-2.02911		0		0		0	0	0	0	0		1		0	M00000010	1	5.71237	-4.11363		GO Biological Processes	19	ceramide biosynthetic process	ceramide biosynthetic process	5.71237	0	1
0	0	0	0	0	0	4	0	102	9	580	28162		1.55172		0		0	0	0	0	0		-2.38367		0		0		0	0	0	0	0		1		0	M00000010	1	5.71237	-4.11363		GO Biological Processes	19		ceramide metabolic process	4.28428	0	0
0	0	0	0	0	0	0	8	201	8	196	28162		4.08163		0		0	0	0	0	0		0		-4.05958		0		0	0	0	0	0		0		1	M00000001	1	7.64275	-4.33014		Reactome Gene Sets	6		Cilium Assembly	5.71875	0	0
0	0	0	0	0	0	0	3	32	5	580	28162		0.862069		0		0	0	0	0	0		0		-2.84799		0		0	0	0	0	0		0		1	M00000001	1	9.71103	-4.51184		Reactome Gene Sets	6		Cooperation of Prefoldin and TriC/CCT in actin and tubulin folding	7.58675	0	0
0	3	0	0	0	0	0	0	29	3	88	28162		3.40909		0		-3.99323	0	0	0	0		0		0		0		1	0	0	0	0		0		0	M01000000	1	33.1058	-3.99323		WikiPathways	27	Eicosanoid metabolism via Lipo Oxygenases (LOX)	Eicosanoid metabolism via Lipo Oxygenases (LOX)	33.1058	0	1
0	0	0	0	0	0	0	3	27	5	580	28162		0.862069		0		0	0	0	0	0		0		-3.06625		0		0	0	0	0	0		0		1	M00000001	1	9.71103	-4.51184		GO Biological Processes	19		establishment of protein localization to chromosome	8.9917	0	0
0	0	0	0	0	0	0	6	217	6	196	28162		3.06122		0		0	0	0	0	0		0		-2.37253		0		0	0	0	0	0		0		1	M00000001	1	9.26991	-4.31396		GO Biological Processes	19		extrinsic apoptotic signaling pathway	3.97282	0	0
0	3	0	0	0	0	0	0	75	9	580	28162		1.55172		0		-2.77154	0	0	0	0		0		0		0		1	0	0	0	0		0		0	M01000000	1	18.7414	-6.894		GO Biological Processes	19		fatty acid beta-oxidation	5.82662	0	0
0	4	0	0	0	0	5	5	106	12	580	28162		2.06897		0		-3.45995	0	0	0	0		-3.22765		-3.05035		0		1	0	0	0	0		1		1	M01000011	3	18.7414	-6.894		GO Biological Processes	19		fatty acid catabolic process	5.49681	0	0
0	2	0	0	0	0	9	4	392	9	179	28162		5.02793		0		-2.83774	0	0	0	0		-3.02102		-2.74761		0		1	0	0	0	0		1		1	M01000011	3	28.7367	-3.92929		GO Biological Processes	19		fatty acid metabolic process	3.61216	0	0
0	3	0	0	0	0	3	4	48	8	580	28162		1.37931		0		-3.33667	0	0	0	0		-2.45099		-3.45788		0		1	0	0	0	0		1		1	M01000011	3	18.7414	-6.894		KEGG Pathway	24		Fatty acid metabolism	8.09253	0	0
0	4	0	0	0	0	0	0	105	10	580	28162		1.72414		0		-3.47562	0	0	0	0		0		0		0		1	0	0	0	0		0		0	M01000000	1	18.7414	-6.894		GO Biological Processes	19		fatty acid oxidation	4.6243	0	0
0	0	0	0	0	0	0	3	46	3	196	28162		1.53061		0		0	0	0	0	0		0		-2.39317		0		0	0	0	0	0		0		1	M00000001	1	18.5398	-4.20905		KEGG Pathway	24		Ferroptosis	9.37067	0	0
0	0	0	0	0	0	0	3	25	5	580	28162		0.862069		0		0	0	0	0	0		0		-3.1662		0		0	0	0	0	0		0		1	M00000001	1	9.71103	-4.51184		Reactome Gene Sets	6		Formation of tubulin folding intermediates by CCT/TriC	9.71103	0	0
0	0	0	0	0	0	0	7	196	7	196	28162		3.57143		0		0	0	0	0	0		0		-3.33266		0		0	0	0	0	0		0		1	M00000001	1	7.64275	-4.33014		Reactome Gene Sets	6		G2/M Transition	5.13156	0	0
0	4	0	0	0	0	0	0	266	4	88	28162		4.54545		0		-2.01035	0	0	0	0		0		0		0		1	0	0	0	0		0		0	M01000000	1	9.89761	-4.64666		GO Biological Processes	19		glycerolipid biosynthetic process	4.81237	0	0
0	0	0	0	0	5	0	0	433	5	52	28162		9.61538		0		0	0	0	0	-2.91908		0		0		0		0	0	0	0	1		0		0	M00000100	1	28.7367	-3.92929		GO Biological Processes	19		glycerolipid metabolic process	6.25378	0	0
0	4	0	0	0	0	0	0	227	4	88	28162		4.54545		0		-2.24777	0	0	0	0		0		0		0		1	0	0	0	0		0		0	M01000000	1	9.89761	-4.64666		GO Biological Processes	19		glycerophospholipid biosynthetic process	5.63917	0	0
0	0	0	0	0	0	0	4	111	8	580	28162		1.37931		0		0	0	0	0	0		0		-2.11691		0		0	0	0	0	0		0		1	M00000001	1	5.71237	-4.11363		GO Biological Processes	19		glycolipid metabolic process	3.49947	0	0
0	0	0	0	0	0	0	4	67	4	196	28162		2.04082		0		0	0	0	0	0		0		-2.90711		0		0	0	0	0	0		0		1	M00000001	1	15.3947	-4.13804		KEGG Pathway	24		Glycolysis / Gluconeogenesis	8.57813	0	0
0	0	0	0	0	0	0	3	29	3	196	28162		1.53061		0		0	0	0	0	0		0		-2.97404		0		0	0	0	0	0		0		1	M00000001	1	15.3947	-4.13804		GO Biological Processes	19		glycolytic process through fructose-6-phosphate	14.8638	0	0
0	0	0	0	0	0	0	3	28	3	196	28162		1.53061		0		0	0	0	0	0		0		-3.01925		0		0	0	0	0	0		0		1	M00000001	1	15.3947	-4.13804		GO Biological Processes	19		glycolytic process through glucose-6-phosphate	15.3947	0	0
0	0	0	0	0	0	3	0	67	7	580	28162		1.2069		0		0	0	0	0	0		-2.04671		0		0		0	0	0	0	0		1		0	M00000010	1	5.71237	-4.11363		GO Biological Processes	19		glycosphingolipid metabolic process	5.07293	0	0
0	0	0	0	0	0	11	0	597	25	580	28162		4.31034		0		0	0	0	0	0		-2.79656		0		0		0	0	0	0	0		1		0	M00000010	1	4.85552	-3.89842		GO Biological Processes	19		heterocycle catabolic process	2.0333	0	0
0	0	0	0	0	0	0	4	56	4	196	28162		2.04082		0		0	0	0	0	0		0		-3.20079		0		0	0	0	0	0		0		1	M00000001	1	15.3947	-4.13804		GO Biological Processes	19		hexose catabolic process	10.2631	0	0
0	7	0	0	0	0	11	13	720	33	580	28162		5.68966		0		-2.13251	0	0	0	0		-2.18412		-2.77366		0		1	0	0	0	0		1		1	M01000011	3	2.52892	-4.89487		GO Biological Processes	19		leukocyte activation involved in immune response	2.22545	0	0
0	6	6	7	0	0	10	10	537	27	580	28162		4.65517		0		-2.1684	-2.1922	-2.00859	0	0		-2.62058		-2.34006		0		1	1	1	0	0		1		1	M01110011	5	2.52892	-4.89487		GO Biological Processes	19		leukocyte degranulation	2.44132	0	0
0	0	0	0	0	0	0	11	526	11	196	28162		5.61224		0		0	0	0	0	0		0		-2.91614		0		0	0	0	0	0		0		1	M00000001	1	11.9736	-3.79952		GO Biological Processes	19		leukocyte differentiation	3.00479	0	0
0	9	0	0	0	0	15	0	729	33	580	28162		5.68966		0		-3.33818	0	0	0	0		-4.15424		0		0		1	0	0	0	0		1		0	M01000010	2	5.24432	-4.61214		GO Biological Processes	19	lipid biosynthetic process	lipid biosynthetic process	2.19797	0	1
0	1	0	0	0	0	9	4	341	9	179	28162		5.02793		0		-2.36035	0	0	0	0		-3.45262		-2.5545		0		1	0	0	0	0		1		1	M01000011	3	28.7367	-3.92929		GO Biological Processes	19		lipid catabolic process	4.15239	0	0
0	7	0	0	0	0	0	0	270	7	88	28162		7.95455		0		-4.64666	0	0	0	0		0		0		0		1	0	0	0	0		0		0	M01000000	1	9.89761	-4.64666		GO Biological Processes	19	lipid modification	lipid modification	8.29689	0	1
0	0	0	0	0	0	0	4	112	8	580	28162		1.37931		0		0	0	0	0	0		0		-2.10343		0		0	0	0	0	0		0		1	M00000001	1	5.71237	-4.11363		GO Biological Processes	19		liposaccharide metabolic process	3.46823	0	0
0	1	0	0	0	0	3	6	120	6	196	28162		3.06122		0		-2.1963	0	0	0	0		-2.13559		-3.70079		0		1	0	0	0	0		1		1	M01000011	3	28.7367	-3.92929		GO Biological Processes	19		long-chain fatty acid metabolic process	7.18418	0	0
0	0	0	0	0	0	0	3	35	3	196	28162		1.53061		0		0	0	0	0	0		0		-2.73421		0		0	0	0	0	0		0		1	M00000001	1	12.3157	-4.11028		GO Biological Processes	19		maturation of 5.8S rRNA	12.3157	0	0
4	0	0	0	0	0	0	0	374	18	580	28162		3.10345		-2.07991		0	0	0	0	0		0		0		1		0	0	0	0	0		0		0	M10000000	1	3.0347	-5.05527		Reactome Gene Sets	6		Metabolism of amino acids and derivatives	2.33688	0	0
0	0	0	0	0	0	0	8	295	8	196	28162		4.08163		0		0	0	0	0	0		0		-2.94678		0		0	0	0	0	0		0		1	M00000001	1	15.3947	-4.13804		Reactome Gene Sets	6		Metabolism of carbohydrates	3.89651	0	0
0	9	0	0	0	0	0	0	740	9	88	28162		10.2273		0		-3.29141	0	0	0	0		0		0		0		1	0	0	0	0		0		0	M01000000	1	9.89761	-4.64666		Reactome Gene Sets	6		Metabolism of lipids	3.89217	0	0
0	0	0	0	0	0	0	14	595	14	196	28162		7.14286		0		0	0	0	0	0		0		-4.10081		0		0	0	0	0	0		0		1	M00000001	1	7.64275	-4.33014		GO Biological Processes	19		mitotic cell cycle phase transition	3.38079	0	0
0	0	0	0	0	0	0	7	198	7	196	28162		3.57143		0		0	0	0	0	0		0		-3.30636		0		0	0	0	0	0		0		1	M00000001	1	7.64275	-4.33014		Reactome Gene Sets	6		Mitotic G2-G2/M phases	5.07973	0	0
0	0	0	0	0	0	0	4	31	4	196	28162		2.04082		0		0	0	0	0	0		0		-4.20905		0		0	0	0	0	0		0		1	M00000001	1	18.5398	-4.20905		GO Biological Processes	19	modified amino acid transport	modified amino acid transport	18.5398	0	1
0	4	0	0	0	0	5	6	131	13	580	28162		2.24138		0		-3.11302	0	0	0	0		-2.81504		-3.49493		0		1	0	0	0	0		1		1	M01000011	3	18.7414	-6.894		GO Biological Processes	19		monocarboxylic acid catabolic process	4.81845	0	0
0	2	0	3	0	0	5	16	645	16	196	28162		8.16327		0		-3.03012	0	-2.64652	0	0		-3.04128		-4.89283		0		1	0	1	0	0		1		1	M01010011	4	18.7414	-6.894		GO Biological Processes	19		monocarboxylic acid metabolic process	3.56425	0	0
0	0	0	0	0	0	0	3	36	3	196	28162		1.53061		0		0	0	0	0	0		0		-2.69864		0		0	0	0	0	0		0		1	M00000001	1	11.9736	-3.79952		GO Biological Processes	19		monocyte differentiation	11.9736	0	0
0	0	0	0	0	0	0	11	412	11	196	28162		5.61224		0		0	0	0	0	0		0		-3.79952		0		0	0	0	0	0		0		1	M00000001	1	11.9736	-3.79952		GO Biological Processes	19	mononuclear cell differentiation	mononuclear cell differentiation	3.83622	0	1
0	0	0	0	0	0	0	5	62	5	196	28162		2.55102		0		0	0	0	0	0		0		-4.13804		0		0	0	0	0	0		0		1	M00000001	1	15.3947	-4.13804		GO Biological Processes	19	monosaccharide catabolic process	monosaccharide catabolic process	11.5874	0	1
0	7	6	0	0	0	10	10	550	28	580	28162		4.82759		0		-2.77108	-2.1433	0	0	0		-2.54629		-2.2687		0		1	1	0	0	0		1		1	M01100011	4	2.52892	-4.89487		GO Biological Processes	19	myeloid cell activation involved in immune response	myeloid cell activation involved in immune response	2.4719	0	1
0	7	0	8	0	0	12	11	661	31	580	28162		5.34483		0		-2.32974	0	-2.04499	0	0		-2.95039		-2.16467		0		1	0	1	0	0		1		1	M01010011	4	2.52892	-4.89487		GO Biological Processes	19		myeloid leukocyte activation	2.27717	0	0
0	6	6	0	0	0	11	10	553	28	580	28162		4.82759		0		-2.10862	-2.13222	0	0	0		-3.06171		-2.25259		0		1	1	0	0	0		1		1	M01100011	4	2.52892	-4.89487		GO Biological Processes	19		myeloid leukocyte mediated immunity	2.45849	0	0
0	0	0	0	0	4	0	0	343	4	52	28162		7.69231		0		0	0	0	0	-2.43237		0		0		0		0	0	0	0	1		0		0	M00000100	1	33.8486	-4.01394		Canonical Pathways	11		NABA SECRETED FACTORS	6.31577	0	0
0	0	0	0	0	0	0	12	494	12	196	28162		6.12245		0		0	0	0	0	0		0		-3.71527		0		0	0	0	0	0		0		1	M00000001	1	12.3157	-4.11028		GO Biological Processes	19		ncRNA metabolic process	3.49029	0	0
0	0	0	6	0	0	0	9	400	18	580	28162		3.10345		0		0	0	-2.06129	0	0		0		-2.68832		0		0	0	1	0	0		0		1	M00010001	2	12.3157	-4.11028		GO Biological Processes	19		ncRNA processing	2.18498	0	0
0	0	0	0	0	0	0	8	314	17	580	28162		2.93103		0		0	0	0	0	0		0		-2.77569		0		0	0	0	0	0		0		1	M00000001	1	4.85552	-3.89842		GO Biological Processes	19		negative regulation of catabolic process	2.62878	0	0
0	0	0	0	0	0	0	5	103	5	196	28162		2.55102		0		0	0	0	0	0		0		-3.10664		0		0	0	0	0	0		0		1	M00000001	1	9.26991	-4.31396		GO Biological Processes	19		negative regulation of extrinsic apoptotic signaling pathway	6.97494	0	0
0	0	0	0	0	4	0	0	136	4	52	28162		7.69231		0		0	0	0	0	-3.92929		0		0		0		0	0	0	0	1		0		0	M00000100	1	28.7367	-3.92929		GO Biological Processes	19	neutral lipid metabolic process	neutral lipid metabolic process	15.9287	0	1
0	6	0	7	0	0	9	9	489	25	580	28162		4.31034		0		-2.36227	0	-2.2205	0	0		-2.37477		-2.1231		0		1	0	1	0	0		1		1	M01010011	4	2.52892	-4.89487		GO Biological Processes	19		neutrophil activation involved in immune response	2.48237	0	0
0	6	0	7	0	0	9	9	480	25	580	28162		4.31034		0		-2.4013	0	-2.26335	0	0		-2.42707		-2.1734		0		1	0	1	0	0		1		1	M01010011	4	2.52892	-4.89487		Reactome Gene Sets	6		Neutrophil degranulation	2.52892	0	0
0	6	0	7	0	0	9	9	486	25	580	28162		4.31034		0		-2.37518	0	-2.23467	0	0		-2.39205		-2.13972		0		1	0	1	0	0		1		1	M01010011	4	2.52892	-4.89487		GO Biological Processes	19		neutrophil degranulation	2.49769	0	0
0	6	0	7	0	0	9	9	500	25	580	28162		4.31034		0		-2.31578	0	-2.16953	0	0		-2.31266		-2.06343		0		1	0	1	0	0		1		1	M01010011	4	2.52892	-4.89487		GO Biological Processes	19		neutrophil mediated immunity	2.42776	0	0
0	0	0	0	0	0	10	0	557	24	580	28162		4.13793		0		0	0	0	0	0		-2.5073		0		0		0	0	0	0	0		1		0	M00000010	1	4.85552	-3.89842		GO Biological Processes	19		nucleobase-containing compound catabolic process	2.09214	0	0
0	0	0	8	0	0	0	0	623	24	580	28162		4.13793		0		0	0	-2.19229	0	0		0		0		0		0	0	1	0	0		0		0	M00010000	1	15.3947	-4.13804		GO Biological Processes	19		nucleobase-containing small molecule metabolic process	1.8705	0	0
0	0	0	0	0	3	2	2	119	3	52	28162		5.76923		0		-2.20633	0	0	0	-2.8545		-2.1482		-2.82606		0		1	0	0	0	1		1		1	M01000111	4	28.7367	-3.92929		GO Biological Processes	19		olefinic compound metabolic process	13.6532	0	0
0	0	0	0	0	0	0	3	15	3	196	28162		1.53061		0		0	0	0	0	0		0		-3.84765		0		0	0	0	0	0		0		1	M00000001	1	28.7367	-3.92929		WikiPathways	27		Omega-3/Omega-6 FA synthesis	28.7367	0	0
0	0	0	0	0	0	0	9	296	9	196	28162		4.59184		0		0	0	0	0	0		0		-3.61213		0		0	0	0	0	0		0		1	M00000001	1	7.64275	-4.33014		Reactome Gene Sets	6		Organelle biogenesis and maintenance	4.36876	0	0
0	0	0	6	0	0	7	7	336	17	580	28162		2.93103		0		0	0	-2.42075	0	0		-2.23198		-2.02526		0		0	0	1	0	0		1		1	M00010011	3	3.0347	-5.05527		GO Biological Processes	19		organic acid biosynthetic process	2.45666	0	0
0	4	0	5	0	0	7	9	259	19	580	28162		3.27586		0		-2.04983	0	-2.2314	0	0		-2.85579		-4.0464		0		1	0	1	0	0		1		1	M01010011	4	18.7414	-6.894		GO Biological Processes	19		organic acid catabolic process	3.56196	0	0
0	0	0	0	0	0	0	5	155	5	196	28162		2.55102		0		0	0	0	0	0		0		-2.33038		0		0	0	0	0	0		0		1	M00000001	1	18.5398	-4.20905		GO Biological Processes	19		organic acid transmembrane transport	4.63496	0	0
0	0	0	0	0	0	0	8	325	8	196	28162		4.08163		0		0	0	0	0	0		0		-2.68266		0		0	0	0	0	0		0		1	M00000001	1	18.5398	-4.20905		GO Biological Processes	19		organic acid transport	3.53683	0	0
0	0	0	0	5	0	11	0	647	28	580	28162		4.82759		0		0	0	0	-2.10304	0		-2.527		0		0		0	0	0	1	0		1		0	M00001010	2	4.85552	-3.89842		GO Biological Processes	19		organic cyclic compound catabolic process	2.10131	0	0
0	0	0	0	0	3	0	0	65	3	52	28162		5.76923		0		0	0	0	0	-3.62122		0		0		0		0	0	0	0	1		0		0	M00000100	1	33.8486	-4.01394		GO Biological Processes	19		pathway-restricted SMAD protein phosphorylation	24.9959	0	0
0	0	0	0	0	0	0	4	87	8	580	28162		1.37931		0		0	0	0	0	0		0		-2.4909		0		0	0	0	0	0		0		1	M00000001	1	4.46484	-3.89567		WikiPathways	27		Pathways in clear cell renal cell carcinoma	4.46484	0	0
0	3	0	0	0	0	0	0	97	3	88	28162		3.40909		0		-2.45381	0	0	0	0		0		0		0		1	0	0	0	0		0		0	M01000000	1	9.89761	-4.64666		KEGG Pathway	24		Phosphatidylinositol signaling system	9.89761	0	0
0	3	0	0	0	0	0	0	97	3	88	28162		3.40909		0		-2.45381	0	0	0	0		0		0		0		1	0	0	0	0		0		0	M01000000	1	9.89761	-4.64666		KEGG Pathway	24		Phosphatidylinositol signaling system	9.89761	0	0
0	4	0	0	0	0	0	0	212	4	88	28162		4.54545		0		-2.35204	0	0	0	0		0		0		0		1	0	0	0	0		0		0	M01000000	1	9.89761	-4.64666		Reactome Gene Sets	6		Phospholipid metabolism	6.03817	0	0
0	0	0	0	0	0	0	4	63	4	196	28162		2.04082		0		0	0	0	0	0		0		-3.00723		0		0	0	0	0	0		0		1	M00000001	1	9.26991	-4.31396		Canonical Pathways	11		PID MYC REPRESS PATHWAY	9.12277	0	0
0	0	0	0	0	0	6	0	163	12	580	28162		2.06897		0		0	0	0	0	0		-3.19966		0		0		0	0	0	0	0		1		0	M00000010	1	3.57461	-3.8218		GO Biological Processes	19	positive regulation of cellular amide metabolic process	positive regulation of cellular amide metabolic process	3.57461	0	1
0	3	0	0	0	0	0	0	139	3	88	28162		3.40909		0		-2.0217	0	0	0	0		0		0		0		1	0	0	0	0		0		0	M01000000	1	33.1058	-3.99323		GO Biological Processes	19		positive regulation of chemotaxis	6.90696	0	0
0	0	0	0	0	0	5	0	150	5	179	28162		2.7933		0		0	0	0	0	0		-2.55851		0		0		0	0	0	0	0		1		0	M00000010	1	5.24432	-4.61214		GO Biological Processes	19		positive regulation of lipid metabolic process	5.24432	0	0
0	0	0	0	0	3	0	0	48	3	52	28162		5.76923		0		0	0	0	0	-4.01394		0		0		0		0	0	0	0	1		0		0	M00000100	1	33.8486	-4.01394		GO Biological Processes	19	positive regulation of pathway-restricted SMAD protein phosphorylation	positive regulation of pathway-restricted SMAD protein phosphorylation	33.8486	0	1
0	3	0	0	0	0	0	0	101	3	88	28162		3.40909		0		-2.40451	0	0	0	0		0		0		0		1	0	0	0	0		0		0	M01000000	1	33.1058	-3.99323		GO Biological Processes	19		positive regulation of reactive oxygen species metabolic process	9.50563	0	0
0	0	0	0	0	3	0	0	107	3	52	28162		5.76923		0		0	0	0	0	-2.98748		0		0		0		0	0	0	0	1		0		0	M00000100	1	33.8486	-4.01394		GO Biological Processes	19		positive regulation of transmembrane receptor protein serine/threonine kinase signaling pathway	15.1844	0	0
0	0	0	0	0	0	0	3	28	5	580	28162		0.862069		0		0	0	0	0	0		0		-3.01925		0		0	0	0	0	0		0		1	M00000001	1	9.71103	-4.51184		Reactome Gene Sets	6		Prefoldin mediated transfer of substrate to CCT/TriC	8.67057	0	0
0	0	0	0	0	0	0	6	210	6	196	28162		3.06122		0		0	0	0	0	0		0		-2.44174		0		0	0	0	0	0		0		1	M00000001	1	9.26991	-4.31396		Reactome Gene Sets	6		Programmed Cell Death	4.10525	0	0
0	5	0	0	0	0	2	0	281	5	88	28162		5.68182		0		-2.72017	0	0	0	0		-2.02857		0		0		1	0	0	0	0		1		0	M01000010	2	33.1058	-3.99323		GO Biological Processes	19		reactive oxygen species metabolic process	5.69435	0	0
0	0	0	0	0	0	0	12	478	12	196	28162		6.12245		0		0	0	0	0	0		0		-3.84702		0		0	0	0	0	0		0		1	M00000001	1	7.64275	-4.33014		GO Biological Processes	19		regulation of cell cycle phase transition	3.60712	0	0
0	0	0	0	0	0	11	0	495	11	179	28162		6.14525		0		0	0	0	0	0		-3.4591		0		0		0	0	0	0	0		1		0	M00000010	1	3.57461	-3.8218		GO Biological Processes	19		regulation of cellular amide metabolic process	3.49621	0	0
0	0	0	0	0	0	7	0	273	16	580	28162		2.75862		0		0	0	0	0	0		-2.72593		0		0		0	0	0	0	0		1		0	M00000010	1	9.71103	-4.51184		GO Biological Processes	19		regulation of chromosome organization	2.84572	0	0
0	0	0	0	0	0	4	0	111	9	580	28162		1.55172		0		0	0	0	0	0		-2.25376		0		0		0	0	0	0	0		1		0	M00000010	1	9.71103	-4.51184		GO Biological Processes	19		regulation of DNA biosynthetic process	3.93691	0	0
0	0	0	0	0	0	8	0	355	17	580	28162		2.93103		0		0	0	0	0	0		-2.69065		0		0		0	0	0	0	0		1		0	M00000010	1	9.71103	-4.51184		GO Biological Processes	19		regulation of DNA metabolic process	2.32518	0	0
0	0	0	0	0	0	0	5	154	5	196	28162		2.55102		0		0	0	0	0	0		0		-2.34222		0		0	0	0	0	0		0		1	M00000001	1	9.26991	-4.31396		GO Biological Processes	19		regulation of extrinsic apoptotic signaling pathway	4.66505	0	0
0	0	0	0	0	0	6	0	203	6	179	28162		3.35195		0		0	0	0	0	0		-2.71003		0		0		0	0	0	0	0		1		0	M00000010	1	5.24432	-4.61214		GO Biological Processes	19		regulation of lipid biosynthetic process	4.65014	0	0
0	3	0	0	0	0	0	0	69	3	88	28162		3.40909		0		-2.87586	0	0	0	0		0		0		0		1	0	0	0	0		0		0	M01000000	1	33.1058	-3.99323		GO Biological Processes	19		regulation of lipid kinase activity	13.914	0	0
0	6	0	0	0	0	10	8	402	21	580	28162		3.62069		0		-2.78242	0	0	0	0		-3.57322		-2.13151		0		1	0	0	0	0		1		1	M01000011	3	5.24432	-4.61214		GO Biological Processes	19		regulation of lipid metabolic process	2.53646	0	0
0	0	0	0	0	0	0	14	608	14	196	28162		7.14286		0		0	0	0	0	0		0		-4.0021		0		0	0	0	0	0		0		1	M00000001	1	7.64275	-4.33014		GO Biological Processes	19		regulation of mitotic cell cycle	3.30851	0	0
0	0	0	0	0	0	0	11	439	11	196	28162		5.61224		0		0	0	0	0	0		0		-3.56294		0		0	0	0	0	0		0		1	M00000001	1	7.64275	-4.33014		GO Biological Processes	19		regulation of mitotic cell cycle phase transition	3.60027	0	0
0	0	0	0	0	0	7	0	210	14	580	28162		2.41379		0		0	0	0	0	0		-3.38935		0		0		0	0	0	0	0		1		0	M00000010	1	4.85552	-3.89842		GO Biological Processes	19	regulation of mRNA catabolic process	regulation of mRNA catabolic process	3.23701	0	1
0	0	0	0	0	0	9	0	334	9	179	28162		5.02793		0		0	0	0	0	0		-3.51828		0		0		0	0	0	0	0		1		0	M00000010	1	4.85552	-3.89842		GO Biological Processes	19		regulation of mRNA metabolic process	4.23942	0	0
0	0	0	0	0	0	7	0	188	13	580	28162		2.24138		0		0	0	0	0	0		-3.68039		0		0		0	0	0	0	0		1		0	M00000010	1	4.85552	-3.89842		GO Biological Processes	19		regulation of mRNA stability	3.35754	0	0
0	0	0	0	0	3	0	0	62	3	52	28162		5.76923		0		0	0	0	0	-3.68208		0		0		0		0	0	0	0	1		0		0	M00000100	1	33.8486	-4.01394		GO Biological Processes	19		regulation of pathway-restricted SMAD protein phosphorylation	26.2053	0	0
0	0	0	0	0	0	7	0	198	13	580	28162		2.24138		0		0	0	0	0	0		-3.54334		0		0		0	0	0	0	0		1		0	M00000010	1	4.85552	-3.89842		GO Biological Processes	19		regulation of RNA stability	3.18797	0	0
0	0	0	0	0	0	3	0	60	8	580	28162		1.37931		0		0	0	0	0	0		-2.17878		0		0		0	0	0	0	0		1		0	M00000010	1	9.71103	-4.51184		GO Biological Processes	19	regulation of telomere maintenance via telomere lengthening	regulation of telomere maintenance via telomere lengthening	6.47402	0	1
0	0	0	0	0	0	8	0	426	8	179	28162		4.46927		0		0	0	0	0	0		-2.21508		0		0		0	0	0	0	0		1		0	M00000010	1	3.57461	-3.8218		GO Biological Processes	19		regulation of translation	2.95455	0	0
0	0	0	7	0	0	0	9	473	19	580	28162		3.27586		0		0	0	-2.29742	0	0		0		-2.21347		0		0	0	1	0	0		0		1	M00010001	2	12.3157	-4.11028		GO Biological Processes	19		ribonucleoprotein complex biogenesis	1.95042	0	0
0	0	0	0	0	0	0	5	138	9	580	28162		1.55172		0		0	0	0	0	0		0		-2.54519		0		0	0	0	0	0		0		1	M00000001	1	15.3947	-4.13804		GO Biological Processes	19		ribonucleoside diphosphate metabolic process	3.16664	0	0
0	0	5	6	0	0	8	9	307	18	580	28162		3.10345		0		0	-2.57567	-2.61326	0	0		-3.08973		-3.4959		0		0	1	1	0	0		1		1	M00110011	4	12.3157	-4.11028		GO Biological Processes	19	ribosome biogenesis	ribosome biogenesis	2.84688	0	1
0	0	0	0	0	0	0	6	238	6	196	28162		3.06122		0		0	0	0	0	0		0		-2.18077		0		0	0	0	0	0		0		1	M00000001	1	12.3157	-4.11028		GO Biological Processes	19		rRNA metabolic process	3.62228	0	0
0	0	0	0	0	0	0	6	228	6	196	28162		3.06122		0		0	0	0	0	0		0		-2.26927		0		0	0	0	0	0		0		1	M00000001	1	12.3157	-4.11028		GO Biological Processes	19		rRNA processing	3.78115	0	0
0	0	0	0	0	3	0	0	77	3	52	28162		5.76923		0		0	0	0	0	-3.40407		0		0		0		0	0	0	0	1		0		0	M00000100	1	33.8486	-4.01394		GO Biological Processes	19		SMAD protein signal transduction	21.1004	0	0
0	0	0	9	0	0	0	12	693	33	580	28162		5.68966		0		0	0	-2.44029	0	0		0		-2.45284		0		0	0	1	0	0		0		1	M00010001	2	3.0347	-5.05527		GO Biological Processes	19	small molecule biosynthetic process	small molecule biosynthetic process	2.31215	0	1
0	6	0	0	0	0	0	14	434	28	580	28162		4.82759		0		-2.61597	0	0	0	0		0		-5.62108		0		1	0	0	0	0		0		1	M01000001	2	18.7414	-6.894		GO Biological Processes	19	small molecule catabolic process	small molecule catabolic process	3.13259	0	1
0	3	0	0	0	0	0	0	35	3	88	28162		3.40909		0		-3.74597	0	0	0	0		0		0		0		1	0	0	0	0		0		0	M01000000	1	33.1058	-3.99323		GO Biological Processes	19		superoxide anion generation	27.4305	0	0
0	3	0	0	0	0	0	0	70	3	88	28162		3.40909		0		-2.85782	0	0	0	0		0		0		0		1	0	0	0	0		0		0	M01000000	1	33.1058	-3.99323		GO Biological Processes	19		superoxide metabolic process	13.7153	0	0
0	0	0	0	0	0	0	3	39	6	580	28162		1.03448		0		0	0	0	0	0		0		-2.59808		0		0	0	0	0	0		0		1	M00000001	1	9.71103	-4.51184		GO Biological Processes	19		toxin transport	7.47003	0	0
0	0	0	0	0	4	0	0	363	4	52	28162		7.69231		0		0	0	0	0	-2.34522		0		0		0		0	0	0	0	1		0		0	M00000100	1	33.8486	-4.01394		GO Biological Processes	19		transmembrane receptor protein serine/threonine kinase signaling pathway	5.96779	0	0
0	0	0	0	0	0	0	4	87	4	196	28162		2.04082		0		0	0	0	0	0		0		-2.4909		0		0	0	0	0	0		0		1	M00000001	1	18.5398	-4.20905		GO Biological Processes	19		transport across blood-brain barrier	6.60615	0	0
0	0	0	0	0	0	12	14	729	31	580	28162		5.34483		0		0	0	0	0	0		-2.59692		-3.20517		0		0	0	0	0	0		1		1	M00000011	2	2.06476	-3.87471		Reactome Gene Sets	6	Transport of small molecules	Transport of small molecules	2.06476	0	1
0	1	0	0	0	0	3	5	115	5	196	28162		2.55102		0		-2.24738	0	0	0	0		-2.1999		-2.89192		0		1	0	0	0	0		1		1	M01000011	3	28.7367	-3.92929		GO Biological Processes	19		unsaturated fatty acid metabolic process	6.24712	0	0
0	0	0	0	0	0	0	4	88	4	196	28162		2.04082		0		0	0	0	0	0		0		-2.47303		0		0	0	0	0	0		0		1	M00000001	1	18.5398	-4.20905		GO Biological Processes	19		vascular transport	6.53108	0	0
[truncated: 19 more columns]
