# Supplementary material for: A transcriptome-wide association study of uterine fibroids to identify potential genetic markers and toxic chemicals
Source: PLoS One. 2022 Sep 29;17(9):e0274879. doi: 10.1371/journal.pone.0274879 (PMC9521910; doi:10.1371/journal.pone.0274879)
Supplement: S5 Table — (XLSX) [file pone.0274879.s009.xlsx]

## Sheet: Supplementary Table 5
S5 Table. Gene sets enriched with negatively associated TWAS genes provided by the Metascape.
#COUNT_001	#COUNT_002	#COUNT_003	#COUNT_004	#COUNT_005	#COUNT_006	#COUNT_007	#COUNT_008	#GeneInGO	#GeneInGOAndHitList	#GeneInHitList	#TotalGeneInLibrary	%InGO	_InGO	_LogP_Brain Hypothalamus	_LogP_Brain_Hypothalamus	_LogP_NTR Blood	_LogP_NTR_Blood	_LogP_Ovary	_LogP_Pituitary	_LogP_Uterus	_LogP_Vagina	_LogP_Whole Blood	_LogP_Whole_Blood	_LogP_YFS Blood	_LogP_YFS_Blood	_MEMBER_Brain Hypothalamus	_MEMBER_Brain_Hypothalamus	_MEMBER_NTR Blood	_MEMBER_NTR_Blood	_MEMBER_Ovary	_MEMBER_Pituitary	_MEMBER_Uterus	_MEMBER_Vagina	_MEMBER_Whole Blood	_MEMBER_Whole_Blood	_MEMBER_YFS Blood	_MEMBER_YFS_Blood	_PATTERN_	_RANK_	BestEnrichmentInGroup	BestLogPInGroup	canonicalName	Category	CategoryID	CLUSTER_LABEL	Description	Enrichment	EvidenceCutoff	FirstInGroupByEnrichment
3	0	0	0	0	0	0	0	34	3	63	28162		4.7619		-4.2164		0	0	0	0	0		0		0		1		0	0	0	0	0		0		0	M10000000	1	39.4426	-4.2164		WikiPathways	27	16p11.2 distal deletion syndrome	16p11.2 distal deletion syndrome	39.4426	0	1
0	0	0	0	3	0	0	0	77	3	66	28162		4.54545		0		0	0	0	-3.0999	0		0		0		0		0	0	0	1	0		0		0	M00001000	1	19.6182	-4.36146		CORUM	33		55S ribosome, mitochondrial	16.6246	0	0
0	0	0	0	0	0	0	13	763	13	185	28162		7.02703		0		0	0	0	0	0		0		-2.77592		0		0	0	0	0	0		0		1	M00000001	1	7.61135	-4.94467		Reactome Gene Sets	6		Adaptive Immune System	2.59364	0	0
3	0	0	0	0	0	0	0	22	3	63	28162		4.7619		-4.79755		0	0	0	0	0		0		0		1		0	0	0	0	0		0		0	M10000000	1	111.754	-5.63571		KEGG Pathway	24		Adenine ribonucleotide biosynthesis, IMP => ADP,ATP	60.9567	0	0
0	0	0	0	0	0	0	5	194	5	185	28162		2.7027		0		0	0	0	0	0		0		-2.03158		0		0	0	0	0	0		0		1	M00000001	1	7.61135	-4.94467		GO Biological Processes	19		antigen processing and presentation of peptide antigen	3.92338	0	0
0	0	0	12	0	0	0	0	684	12	124	28162		9.67742		0		0	0	-4.29105	0	0		0		0		0		0	0	1	0	0		0		0	M00010000	1	18.9261	-4.61245		GO Biological Processes	19		carbohydrate derivative biosynthetic process	3.98444	0	0
7	9	0	0	0	0	0	12	724	34	588	28162		5.78231		-2.94145		-3.25198	0	0	0	0		0		-2.50391		1		1	0	0	0	0		0		1	M11000001	3	2.59429	-5.35747		GO Biological Processes	19		cell activation involved in immune response	2.24919	0	0
0	0	0	0	0	0	0	6	122	11	588	28162		1.87075		0		0	0	0	0	0		0		-3.79755		0		0	0	0	0	0		0		1	M00000001	1	6.1142	-4.41771		WikiPathways	27		Cell Cycle	4.31836	0	0
0	0	0	0	0	0	0	6	124	11	588	28162		1.87075		0		0	0	0	0	0		0		-3.75899		0		0	0	0	0	0		0		1	M00000001	1	6.1142	-4.41771		KEGG Pathway	24		Cell cycle	4.24871	0	0
0	0	7	0	0	0	12	14	692	40	588	28162		6.80272		0		0	-2.78349	0	0	0		-2.72226		-3.68483		0		0	1	0	0	0		1		1	M00100011	3	4.53738	-8.06652		Reactome Gene Sets	6	Cell Cycle	Cell Cycle	2.76847	0	1
0	4	0	0	0	0	0	0	236	13	588	28162		2.21088		0		-2.13814	0	0	0	0		0		0		0		1	0	0	0	0		0		0	M01000000	1	24.432	-6.03814		GO Biological Processes	19		cell cycle arrest	2.63826	0	0
0	0	0	0	0	0	0	7	294	18	588	28162		3.06122		0		0	0	0	0	0		0		-2.46706		0		0	0	0	0	0		0		1	M00000001	1	4.53738	-8.06652		Reactome Gene Sets	6		Cell Cycle Checkpoints	2.93232	0	0
0	0	0	0	0	5	0	13	561	31	588	28162		5.27211		0		0	0	0	0	-2.29216		0		-4.03103		0		0	0	0	0	1		0		1	M00000101	2	4.53738	-8.06652		Reactome Gene Sets	6		Cell Cycle, Mitotic	2.64658	0	0
0	0	0	0	0	0	0	10	600	26	588	28162		4.42177		0		0	0	0	0	0		0		-2.18412		0		0	0	0	0	0		0		1	M00000001	1	4.53738	-8.06652		GO Biological Processes	19		cell division	2.07543	0	0
0	0	0	0	0	0	5	0	199	5	182	28162		2.74725		0		0	0	0	0	0		-2.01563		0		0		0	0	0	0	0		1		0	M00000010	1	29.013	-4.58328		GO Biological Processes	19		cellular modified amino acid metabolic process	3.88785	0	0
0	0	0	0	0	0	0	8	160	8	185	28162		4.32432		0		0	0	0	0	0		0		-4.94467		0		0	0	0	0	0		0		1	M00000001	1	7.61135	-4.94467		Reactome Gene Sets	6	Cellular response to chemical stress	Cellular response to chemical stress	7.61135	0	1
0	10	0	0	0	0	0	0	621	10	91	28162		10.989		0		-4.48545	0	0	0	0		0		0		0		1	0	0	0	0		0		0	M01000000	1	21.7174	-5.30438		GO Biological Processes	19		cellular response to hormone stimulus	4.98346	0	0
0	8	0	0	0	0	0	0	556	8	91	28162		8.79121		0		-3.35263	0	0	0	0		0		0		0		1	0	0	0	0		0		0	M01000000	1	21.7174	-5.30438		GO Biological Processes	19		cellular response to lipid	4.45284	0	0
0	7	0	0	0	0	0	0	558	7	91	28162		7.69231		0		-2.6521	0	0	0	0		0		0		0		1	0	0	0	0		0		0	M01000000	1	21.7174	-5.30438		GO Biological Processes	19		cellular response to organic cyclic compound	3.88227	0	0
0	6	0	0	0	0	0	0	201	6	91	28162		6.59341		0		-4.30633	0	0	0	0		0		0		0		1	0	0	0	0		0		0	M01000000	1	21.7174	-5.30438		GO Biological Processes	19		cellular response to steroid hormone stimulus	9.23799	0	0
0	0	0	0	0	0	0	14	690	14	185	28162		7.56757		0		0	0	0	0	0		0		-3.69765		0		0	0	0	0	0		0		1	M00000001	1	7.61135	-4.94467		Reactome Gene Sets	6		Cellular responses to external stimuli	3.08866	0	0
0	0	0	0	0	0	0	14	676	14	185	28162		7.56757		0		0	0	0	0	0		0		-3.78892		0		0	0	0	0	0		0		1	M00000001	1	7.61135	-4.94467		Reactome Gene Sets	6		Cellular responses to stress	3.15263	0	0
0	0	0	0	4	0	0	8	340	18	588	28162		3.06122		0		0	0	0	-2.07776	0		0		-2.71755		0		0	0	0	1	0		0		1	M00001001	2	4.53738	-8.06652		GO Biological Processes	19		chromosome segregation	2.53559	0	0
0	0	0	0	0	0	0	5	95	9	588	28162		1.53061		0		0	0	0	0	0		0		-3.38058		0		0	0	0	0	0		0		1	M00000001	1	4.53738	-8.06652		GO Biological Processes	19		chromosome separation	4.53738	0	0
0	0	0	0	0	0	0	8	377	8	185	28162		4.32432		0		0	0	0	0	0		0		-2.44347		0		0	0	0	0	0		0		1	M00000001	1	7.61135	-4.94467		Reactome Gene Sets	6		Class I MHC mediated antigen processing & presentation	3.23028	0	0
0	0	0	0	0	0	0	3	58	7	588	28162		1.19048		0		0	0	0	0	0		0		-2.18028		0		0	0	0	0	0		0		1	M00000001	1	12.6856	-5.96083		Reactome Gene Sets	6		Constitutive Signaling by NOTCH1 HD+PEST Domain Mutants	5.78038	0	0
0	0	0	0	0	0	0	3	58	7	588	28162		1.19048		0		0	0	0	0	0		0		-2.18028		0		0	0	0	0	0		0		1	M00000001	1	12.6856	-5.96083		Reactome Gene Sets	6		Constitutive Signaling by NOTCH1 PEST Domain Mutants	5.78038	0	0
0	0	0	0	0	0	0	4	83	8	588	28162		1.36054		0		0	0	0	0	0		0		-2.65535		0		0	0	0	0	0		0		1	M00000001	1	6.1142	-4.41771		Reactome Gene Sets	6		Cyclin E associated events during G1/S transition	4.61634	0	0
0	0	0	0	0	0	0	6	124	6	185	28162		3.24324		0		0	0	0	0	0		0		-3.75899		0		0	0	0	0	0		0		1	M00000001	1	7.61135	-4.94467		Reactome Gene Sets	6		Cytoprotection by HMOX1	7.36582	0	0
0	0	0	0	3	0	0	0	170	10	588	28162		1.70068		0		0	0	0	-2.12574	0		0		0		0		0	0	0	1	0		0		0	M00001000	1	4.71094	-4.07811		GO Biological Processes	19		cytosolic transport	2.81733	0	0
0	0	0	0	0	4	0	11	395	25	588	28162		4.2517		0		0	0	0	0	-2.10309		0		-4.18319		0		0	0	0	0	1		0		1	M00000101	2	12.6856	-5.96083		Reactome Gene Sets	6	Diseases of signal transduction by growth factor receptors and second messengers	Diseases of signal transduction by growth factor receptors and second messengers	3.0313	0	1
0	0	0	0	0	0	0	3	48	3	185	28162		1.62162		0		0	0	0	0	0		0		-2.41089		0		0	0	0	0	0		0		1	M00000001	1	14.2713	-6.6013		Reactome Gene Sets	6		DNA Damage Bypass	9.51419	0	0
0	6	0	0	4	5	0	0	300	19	588	28162		3.23129		0		-3.36257	0	0	-2.26608	-3.48817		0		0		0		1	0	0	1	1		0		0	M01001100	3	3.63756	-5.65208		GO Biological Processes	19		DNA recombination	3.03332	0	0
0	7	0	6	0	5	0	8	335	21	588	28162		3.57143		0		-3.96283	0	-2.42704	0	-3.26988		0		-2.75761		0		1	0	1	0	1		0		1	M01010101	4	14.2713	-6.6013		Reactome Gene Sets	6		DNA Repair	3.00235	0	0
5	7	0	0	6	7	10	0	571	29	588	28162		4.93197		-2.04526		-2.59633	0	0	-2.65828	-3.87545		-2.3805		0		1		1	0	0	1	1		1		0	M11001110	5	3.63756	-5.65208		GO Biological Processes	19		DNA repair	2.43247	0	0
0	4	0	0	0	3	4	7	121	14	588	28162		2.38095		0		-3.18742	0	0	0	-2.74074		-2.09824		-4.8004		0		1	0	0	0	1		1		1	M01000111	4	14.2713	-6.6013		WikiPathways	27	DNA Repair Pathways Full Network	DNA Repair Pathways Full Network	5.54152	0	1
0	0	0	0	0	0	0	5	128	10	588	28162		1.70068		0		0	0	0	0	0		0		-2.7965		0		0	0	0	0	0		0		1	M00000001	1	6.1142	-4.41771		Reactome Gene Sets	6		DNA Replication	3.74176	0	0
0	0	4	5	4	4	8	0	281	20	588	28162		3.40136		0		0	-2.27488	-2.08601	-2.36598	-2.62505		-3.2928		0		0		0	1	1	1	1		1		0	M00111110	5	3.63756	-5.65208		GO Biological Processes	19	DNA replication	DNA replication	3.40887	0	1
0	0	3	4	3	3	0	0	158	12	588	28162		2.04082		0		0	-2.14232	-2.27461	-2.21307	-2.41306		0		0		0		0	1	1	1	1		0		0	M00111100	4	3.63756	-5.65208		GO Biological Processes	19		DNA-dependent DNA replication	3.63756	0	0
0	0	0	0	4	0	6	0	268	14	588	28162		2.38095		0		0	0	0	-2.4389	0		-2.09032		0		0		0	0	0	1	0		1		0	M00001010	2	3.63756	-5.65208		GO Biological Processes	19		double-strand break repair	2.50196	0	0
3	0	0	0	0	0	0	0	117	3	63	28162		4.7619		-2.63552		0	0	0	0	0		0		0		1		0	0	0	0	0		0		0	M10000000	1	111.754	-5.63571		KEGG Pathway	24		drug metabolism	11.4619	0	0
0	0	0	0	0	0	0	12	437	12	185	28162		6.48649		0		0	0	0	0	0		0		-4.45672		0		0	0	0	0	0		0		1	M00000001	1	4.18015	-4.45672		GO Biological Processes	19	establishment of organelle localization	establishment of organelle localization	4.18015	0	1
0	0	0	0	0	0	4	4	63	9	588	28162		1.53061		0		0	0	0	0	0		-3.12689		-3.10042		0		0	0	0	0	0		1		1	M00000011	2	14.2713	-6.6013		KEGG Pathway	24		Fanconi anemia pathway	6.84208	0	0
0	0	0	0	0	0	3	4	54	8	588	28162		1.36054		0		0	0	0	0	0		-2.28646		-3.35545		0		0	0	0	0	0		1		1	M00000011	2	14.2713	-6.6013		KEGG Pathway	24		Fanconi anemia pathway	7.09549	0	0
0	0	0	0	0	4	0	0	258	15	588	28162		2.55102		0		0	0	0	0	-2.7596		0		0		0		0	0	0	0	1		0		0	M00000100	1	6.1142	-4.41771		GO Biological Processes	19		G2/M transition of mitotic cell cycle	2.78457	0	0
0	0	0	8	0	0	0	0	350	8	124	28162		6.45161		0		0	0	-3.78087	0	0		0		0		0		0	0	1	0	0		0		0	M00010000	1	18.9261	-4.61245		GO Biological Processes	19		glycoprotein biosynthetic process	5.19115	0	0
0	0	0	9	0	0	0	0	424	9	124	28162		7.25807		0		0	0	-3.9479	0	0		0		0		0		0	0	1	0	0		0		0	M00010000	1	18.9261	-4.61245		GO Biological Processes	19		glycoprotein metabolic process	4.82079	0	0
0	0	0	8	0	0	0	0	266	8	124	28162		6.45161		0		0	0	-4.61245	0	0		0		0		0		0	0	1	0	0		0		0	M00010000	1	18.9261	-4.61245		GO Biological Processes	19	glycosylation	glycosylation	6.83046	0	1
0	0	0	0	0	0	3	3	61	6	588	28162		1.02041		0		0	0	0	0	0		-2.13909		-2.11966		0		0	0	0	0	0		1		1	M00000011	2	4.71094	-4.07811		GO Biological Processes	19		Golgi to plasma membrane transport	4.71094	0	0
0	6	0	0	0	0	0	0	193	6	91	28162		6.59341		0		-4.40457	0	0	0	0		0		0		0		1	0	0	0	0		0		0	M01000000	1	21.7174	-5.30438		GO Biological Processes	19		hormone-mediated signaling pathway	9.62091	0	0
0	4	0	0	0	0	2	0	57	4	91	28162		4.3956		0		-4.45165	0	0	0	0		-2.22084		0		0		1	0	0	0	0		1		0	M01000010	2	21.7174	-5.30438		GO Biological Processes	19		intracellular estrogen receptor signaling pathway	21.7174	0	0
0	4	0	0	0	0	2	0	113	4	91	28162		4.3956		0		-3.29928	0	0	0	0		-2.2014		0		0		1	0	0	0	0		1		0	M01000010	2	21.7174	-5.30438		GO Biological Processes	19		intracellular steroid hormone receptor signaling pathway	10.9548	0	0
0	4	0	0	0	0	0	0	89	4	91	28162		4.3956		0		-3.69479	0	0	0	0		0		0		0		1	0	0	0	0		0		0	M01000000	1	17.5173	-4.15125		GO Biological Processes	19		lamellipodium organization	13.9089	0	0
7	9	0	0	0	0	0	12	720	34	588	28162		5.78231		-2.95534		-3.2692	0	0	0	0		0		-2.52321		1		1	0	0	0	0		0		1	M11000001	3	2.59429	-5.35747		GO Biological Processes	19		leukocyte activation involved in immune response	2.26169	0	0
5	6	0	0	0	0	0	11	537	28	588	28162		4.7619		-2.15404		-2.09909	0	0	0	0		0		-3.04757		1		1	0	0	0	0		0		1	M11000001	3	2.59429	-5.35747		GO Biological Processes	19		leukocyte degranulation	2.49729	0	0
0	4	0	0	0	3	4	9	123	9	185	28162		4.86486		0		-3.16071	0	0	0	-2.72042		-3.81676		-6.88739		0		1	0	0	0	1		1		1	M01000111	4	11.1386	-6.88739		KEGG Pathway	24	Lysosome	Lysosome	11.1386	0	1
0	0	0	0	0	0	0	9	418	20	588	28162		3.40136		0		0	0	0	0	0		0		-2.72991		0		0	0	0	0	0		0		1	M00000001	1	4.53738	-8.06652		Reactome Gene Sets	6		M Phase	2.29161	0	0
0	0	0	6	0	0	0	0	253	6	124	28162		4.83871		0		0	0	-3.03879	0	0		0		0		0		0	0	1	0	0		0		0	M00010000	1	18.9261	-4.61245		GO Biological Processes	19		macromolecule glycosylation	5.38608	0	0
0	0	0	3	0	0	0	0	36	3	124	28162		2.41935		0		0	0	-3.27168	0	0		0		0		0		0	0	1	0	0		0		0	M00010000	1	18.9261	-4.61245		GO Biological Processes	19		mannosylation	18.9261	0	0
0	0	5	4	3	2	0	0	181	5	70	28162		7.14286		0		0	-4.04792	-3.81054	-3.05955	-2.24889		0		0		0		0	1	1	1	1		0		0	M00111100	4	18.5683	-4.15245		GO Biological Processes	19		membrane docking	11.1136	0	0
0	0	3	5	0	0	0	0	172	12	588	28162		2.04082		0		0	-2.04172	-2.9978	0	0		0		0		0		0	1	1	0	0		0		0	M00110000	2	18.5683	-4.15245		GO Biological Processes	19		membrane fusion	3.34148	0	0
0	0	0	0	0	3	0	0	38	3	56	28162		5.35714		0		0	0	0	0	-4.22331		0		0		0		0	0	0	0	1		0		0	M00000100	1	39.7021	-4.22331		GO Biological Processes	19	mismatch repair	mismatch repair	39.7021	0	1
0	0	0	2	5	0	0	0	165	5	66	28162		7.57576		0		0	0	-2.20877	-4.36146	0		0		0		0		0	0	1	1	0		0		0	M00011000	2	19.6182	-4.36146		GO Biological Processes	19	mitochondrial gene expression	mitochondrial gene expression	12.9302	0	1
0	0	0	0	4	0	0	0	93	4	66	28162		6.06061		0		0	0	0	-4.16325	0		0		0		0		0	0	0	1	0		0		0	M00001000	1	19.6182	-4.36146		Reactome Gene Sets	6		Mitochondrial translation	18.3526	0	0
0	0	0	0	4	0	0	0	134	4	66	28162		6.06061		0		0	0	0	-3.55124	0		0		0		0		0	0	0	1	0		0		0	M00001000	1	19.6182	-4.36146		GO Biological Processes	19		mitochondrial translation	12.7372	0	0
0	0	0	0	4	0	0	0	87	4	66	28162		6.06061		0		0	0	0	-4.27651	0		0		0		0		0	0	0	1	0		0		0	M00001000	1	19.6182	-4.36146		Reactome Gene Sets	6		Mitochondrial translation elongation	19.6182	0	0
0	0	0	0	3	0	0	0	87	3	66	28162		4.54545		0		0	0	0	-2.94607	0		0		0		0		0	0	0	1	0		0		0	M00001000	1	19.6182	-4.36146		Reactome Gene Sets	6		Mitochondrial translation initiation	14.7137	0	0
0	0	0	0	3	0	0	0	87	3	66	28162		4.54545		0		0	0	0	-2.94607	0		0		0		0		0	0	0	1	0		0		0	M00001000	1	19.6182	-4.36146		Reactome Gene Sets	6		Mitochondrial translation termination	14.7137	0	0
0	0	0	0	4	0	0	0	89	4	66	28162		6.06061		0		0	0	0	-4.23786	0		0		0		0		0	0	0	1	0		0		0	M00001000	1	19.6182	-4.36146		GO Biological Processes	19		mitochondrial translational elongation	19.1774	0	0
0	0	0	0	3	0	0	0	89	3	66	28162		4.54545		0		0	0	0	-2.91756	0		0		0		0		0	0	0	1	0		0		0	M00001000	1	19.6182	-4.36146		GO Biological Processes	19		mitochondrial translational termination	14.383	0	0
0	0	0	0	0	5	0	10	595	27	588	28162		4.59184		0		0	0	0	0	-2.18602		0		-2.20866		0		0	0	0	0	1		0		1	M00000101	2	6.1142	-4.41771		GO Biological Processes	19		mitotic cell cycle phase transition	2.17337	0	0
0	0	0	0	0	0	0	5	149	11	588	28162		1.87075		0		0	0	0	0	0		0		-2.50956		0		0	0	0	0	0		0		1	M00000001	1	6.1142	-4.41771		Reactome Gene Sets	6		Mitotic G1 phase and G1/S transition	3.53584	0	0
0	0	0	0	4	0	7	0	300	15	588	28162		2.55102		0		0	0	0	-2.26608	0		-2.45807		0		0		0	0	0	1	0		1		0	M00001010	2	4.53738	-8.06652		GO Biological Processes	19		mitotic nuclear division	2.39473	0	0
5	7	0	0	0	0	0	11	550	29	588	28162		4.93197		-2.11147		-2.68724	0	0	0	0		0		-2.964		1		1	0	0	0	0		0		1	M11000001	3	2.59429	-5.35747		GO Biological Processes	19		myeloid cell activation involved in immune response	2.52535	0	0
0	8	0	0	0	0	0	12	661	33	588	28162		5.61224		0		-2.86728	0	0	0	0		0		-2.82791		0		1	0	0	0	0		0		1	M01000001	2	2.59429	-5.35747		GO Biological Processes	19	myeloid leukocyte activation	myeloid leukocyte activation	2.39111	0	1
5	6	0	0	0	0	0	11	553	28	588	28162		4.7619		-2.10182		-2.03992	0	0	0	0		0		-2.9451		1		1	0	0	0	0		0		1	M11000001	3	2.59429	-5.35747		GO Biological Processes	19		myeloid leukocyte mediated immunity	2.42504	0	0
0	3	0	0	0	0	0	0	119	3	91	28162		3.2967		0		-2.16612	0	0	0	0		0		0		0		1	0	0	0	0		0		0	M01000000	1	21.7174	-5.30438		GO Biological Processes	19		negative regulation of G1/S transition of mitotic cell cycle	7.80183	0	0
0	6	0	0	0	0	0	9	489	25	588	28162		4.2517		0		-2.29116	0	0	0	0		0		-2.28212		0		1	0	0	0	0		0		1	M01000001	2	2.59429	-5.35747		GO Biological Processes	19		neutrophil activation involved in immune response	2.4486	0	0
5	6	0	0	0	0	0	9	480	26	588	28162		4.42177		-2.35667		-2.32984	0	0	0	0		0		-2.33371		1		1	0	0	0	0		0		1	M11000001	3	2.59429	-5.35747		Reactome Gene Sets	6		Neutrophil degranulation	2.59429	0	0
0	6	0	0	0	0	0	9	486	25	588	28162		4.2517		0		-2.30395	0	0	0	0		0		-2.29917		0		1	0	0	0	0		0		1	M01000001	2	2.59429	-5.35747		GO Biological Processes	19		neutrophil degranulation	2.46371	0	0
3	0	0	0	0	0	0	0	95	3	63	28162		4.7619		-2.89437		0	0	0	0	0		0		0		1		0	0	0	0	0		0		0	M10000000	1	39.4426	-4.2164		KEGG Pathway	24		NF-kappa B signaling pathway	14.1163	0	0
3	0	0	0	0	0	0	0	107	3	63	28162		4.7619		-2.74609		0	0	0	0	0		0		-2.25967		1		0	0	0	0	0		0		1	M10000001	2	39.4426	-4.2164		KEGG Pathway	24		NF-kappa B signaling pathway	12.5332	0	0
0	0	0	0	0	0	0	3	63	6	588	28162		1.02041		0		0	0	0	0	0		0		-2.08108		0		0	0	0	0	0		0		1	M00000001	1	12.6856	-5.96083		WikiPathways	27		Notch Signaling Pathway Netpath	4.56139	0	0
0	0	0	0	0	0	0	4	48	4	185	28162		2.16216		0		0	0	0	0	0		0		-3.55307		0		0	0	0	0	0		0		1	M00000001	1	12.6856	-5.96083		Reactome Gene Sets	6		NOTCH1 Intracellular Domain Regulates Transcription	12.6856	0	0
0	0	0	0	0	0	8	0	440	19	588	28162		3.23129		0		0	0	0	0	0		-2.09243		0		0		0	0	0	0	0		1		0	M00000010	1	4.53738	-8.06652		GO Biological Processes	19		nuclear division	2.06817	0	0
3	0	0	0	2	0	0	0	132	3	63	28162		4.7619		-2.48738		0	0	0	-2.43024	0		0		0		1		0	0	0	1	0		0		0	M10001000	2	111.754	-5.63571		GO Biological Processes	19		nucleoside diphosphate phosphorylation	10.1594	0	0
0	0	0	0	0	0	5	3	54	5	182	28162		2.74725		0		0	0	0	0	0		-4.58328		-2.26679		0		0	0	0	0	0		1		1	M00000011	2	29.013	-4.58328		WikiPathways	27	One carbon metabolism and related pathways	One carbon metabolism and related pathways	14.3274	0	1
0	0	0	0	0	0	0	3	40	3	185	28162		1.62162		0		0	0	0	0	0		0		-2.63741		0		0	0	0	0	0		0		1	M00000001	1	29.013	-4.58328		GO Biological Processes	19		one-carbon metabolic process	11.417	0	0
0	0	3	0	0	0	0	0	147	3	70	28162		4.28571		0		0	-2.22855	0	0	0		0		0		0		0	1	0	0	0		0		0	M00100000	1	18.5683	-4.15245		GO Biological Processes	19		organelle fusion	8.2105	0	0
0	0	0	0	0	0	0	13	655	30	588	28162		5.10204		0		0	0	0	0	0		0		-3.37929		0		0	0	0	0	0		0		1	M00000001	1	4.18015	-4.45672		GO Biological Processes	19		organelle localization	2.19364	0	0
0	0	5	4	3	2	0	0	172	5	70	28162		7.14286		0		0	-4.15245	-3.93142	-3.14207	-2.31026		0		0		0		0	1	1	1	1		0		0	M00111100	4	18.5683	-4.15245		GO Biological Processes	19	organelle localization by membrane tethering	organelle localization by membrane tethering	11.6952	0	1
0	0	3	0	0	0	0	0	110	8	588	28162		1.36054		0		0	-2.58099	0	0	0		0		0		0		0	1	0	0	0		0		0	M00100000	1	18.5683	-4.15245		GO Biological Processes	19		organelle membrane fusion	3.48324	0	0
0	3	0	0	0	0	0	0	82	3	91	28162		3.2967		0		-2.61913	0	0	0	0		0		0		0		1	0	0	0	0		0		0	M01000000	1	24.432	-6.03814		Canonical Pathways	11		PID REG GR PATHWAY	11.3222	0	0
0	4	0	0	0	0	0	0	97	4	91	28162		4.3956		0		-3.55133	0	0	0	0		0		0		0		1	0	0	0	0		0		0	M01000000	1	17.5173	-4.15125		GO Biological Processes	19		positive regulation of actin filament polymerization	12.7617	0	0
0	3	0	0	0	0	0	0	82	8	588	28162		1.36054		0		-2.61913	0	0	0	0		0		0		0		1	0	0	0	0		0		0	M01000000	1	24.432	-6.03814		GO Biological Processes	19		positive regulation of cell cycle arrest	4.67264	0	0
0	8	0	0	0	0	0	0	529	8	91	28162		8.79121		0		-3.49604	0	0	0	0		0		0		0		1	0	0	0	0		0		0	M01000000	1	17.5173	-4.15125		GO Biological Processes	19		positive regulation of cellular component biogenesis	4.68011	0	0
4	0	0	0	0	0	0	0	266	4	63	28162		6.34921		-2.52368		0	0	0	0	0		0		0		1		0	0	0	0	0		0		0	M10000000	1	39.4426	-4.2164		GO Biological Processes	19		positive regulation of DNA-binding transcription factor activity	6.72204	0	0
3	0	0	0	0	0	0	0	160	3	63	28162		4.7619		-2.25422		0	0	0	0	0		0		0		1		0	0	0	0	0		0		0	M10000000	1	39.4426	-4.2164		GO Biological Processes	19		positive regulation of NF-kappaB transcription factor activity	8.38155	0	0
3	0	0	0	0	0	0	0	193	3	63	28162		4.7619		-2.0311		0	0	0	0	0		0		0		1		0	0	0	0	0		0		0	M10000000	1	39.4426	-4.2164		GO Biological Processes	19		positive regulation of peptidyl-tyrosine phosphorylation	6.94843	0	0
0	5	0	0	0	0	4	0	132	5	91	28162		5.49451		0		-4.15125	0	0	0	0		-2.76881		0		0		1	0	0	0	0		1		0	M01000010	2	17.5173	-4.15125		GO Biological Processes	19	positive regulation of protein polymerization	positive regulation of protein polymerization	11.7224	0	1
0	6	0	0	0	0	0	0	255	6	91	28162		6.59341		0		-3.73969	0	0	0	0		0		0		0		1	0	0	0	0		0		0	M01000000	1	17.5173	-4.15125		GO Biological Processes	19		positive regulation of protein-containing complex assembly	7.28171	0	0
0	0	0	0	0	0	5	4	107	10	588	28162		1.70068		0		0	0	0	0	0		-3.17648		-2.25967		0		0	0	0	0	0		1		1	M00000011	2	4.71094	-4.07811		GO Biological Processes	19	post-Golgi vesicle-mediated transport	post-Golgi vesicle-mediated transport	4.47613	0	1
0	0	0	0	0	0	0	3	53	3	185	28162		1.62162		0		0	0	0	0	0		0		-2.28954		0		0	0	0	0	0		0		1	M00000001	1	14.2713	-6.6013		GO Biological Processes	19		postreplication repair	8.61662	0	0
0	0	0	6	0	0	0	0	253	6	124	28162		4.83871		0		0	0	-3.03879	0	0		0		0		0		0	0	1	0	0		0		0	M00010000	1	18.9261	-4.61245		GO Biological Processes	19		protein glycosylation	5.38608	0	0
3	0	0	0	0	0	0	0	174	12	588	28162		2.04082		-2.15386		0	0	0	0	0		0		0		1		0	0	0	0	0		0		0	M10000000	1	111.754	-5.63571		KEGG Pathway	24		Purine metabolism	3.30307	0	0
3	0	0	0	0	0	0	0	104	10	588	28162		1.70068		-2.78144		0	0	0	0	0		0		0		1		0	0	0	0	0		0		0	M10000000	1	111.754	-5.63571		KEGG Pathway	24		Pyrimidine metabolism	4.60525	0	0
3	0	0	0	0	0	0	0	12	3	63	28162		4.7619		-5.63571		0	0	0	0	0		0		0		1		0	0	0	0	0		0		0	M10000000	1	111.754	-5.63571		KEGG Pathway	24		Pyrimidine ribonucleotide biosynthesis, UMP => UDP/UTP,CDP/CTP	111.754	0	0
3	0	0	0	0	0	0	0	12	3	63	28162		4.7619		-5.63571		0	0	0	0	0		0		0		1		0	0	0	0	0		0		0	M10000000	1	111.754	-5.63571		KEGG Pathway	24	Pyrimidine ribonucleotide biosynthesis, UMP => UDP/UTP,CDP/CTP	Pyrimidine ribonucleotide biosynthesis, UMP => UDP/UTP,CDP/CTP	111.754	0	1
0	0	7	9	0	6	0	13	780	36	588	28162		6.12245		0		0	-2.49269	-2.11302	0	-2.35332		0		-2.6923		0		0	1	1	0	1		0		1	M00110101	4	2.59429	-5.35747		GO Biological Processes	19		regulated exocytosis	2.21052	0	0
0	5	0	0	0	0	0	0	186	5	91	28162		5.49451		0		-3.45616	0	0	0	0		0		0		0		1	0	0	0	0		0		0	M01000000	1	17.5173	-4.15125		GO Biological Processes	19		regulation of actin filament length	8.31915	0	0
0	5	0	0	0	0	0	0	169	5	91	28162		5.49451		0		-3.64801	0	0	0	0		0		0		0		1	0	0	0	0		0		0	M01000000	1	17.5173	-4.15125		GO Biological Processes	19		regulation of actin filament polymerization	9.15599	0	0
0	5	0	0	0	0	0	0	185	5	91	28162		5.49451		0		-3.46689	0	0	0	0		0		0		0		1	0	0	0	0		0		0	M01000000	1	17.5173	-4.15125		GO Biological Processes	19		regulation of actin polymerization or depolymerization	8.36412	0	0
0	3	0	0	0	0	0	0	108	9	588	28162		1.53061		0		-2.28258	0	0	0	0		0		0		0		1	0	0	0	0		0		0	M01000000	1	24.432	-6.03814		GO Biological Processes	19		regulation of cell cycle arrest	3.99121	0	0
0	7	0	0	0	0	0	0	370	7	91	28162		7.69231		0		-3.69766	0	0	0	0		0		0		0		1	0	0	0	0		0		0	M01000000	1	17.5173	-4.15125		GO Biological Processes	19		regulation of cellular component size	5.85489	0	0
0	0	0	0	0	0	0	3	65	3	185	28162		1.62162		0		0	0	0	0	0		0		-2.04385		0		0	0	0	0	0		0		1	M00000001	1	7.61135	-4.94467		Reactome Gene Sets	6		Regulation of HMOX1 expression and activity	7.02586	0	0
0	6	0	0	0	0	0	0	225	6	91	28162		6.59341		0		-4.03575	0	0	0	0		0		0		0		1	0	0	0	0		0		0	M01000000	1	17.5173	-4.15125		GO Biological Processes	19		regulation of protein polymerization	8.2526	0	0
0	0	0	0	0	0	5	0	177	10	588	28162		1.70068		0		0	0	0	0	0		-2.22387		0		0		0	0	0	0	0		1		0	M00000010	1	24.432	-6.03814		GO Biological Processes	19		regulation of signal transduction by p53 class mediator	2.70591	0	0
0	0	0	0	0	0	5	0	160	5	182	28162		2.74725		0		0	0	0	0	0		-2.40787		0		0		0	0	0	0	0		1		0	M00000010	1	24.432	-6.03814		Reactome Gene Sets	6		Regulation of TP53 Activity	4.83551	0	0
0	0	0	0	0	0	3	0	19	3	182	28162		1.64835		0		0	0	0	0	0		-3.62273		0		0		0	0	0	0	0		1		0	M00000010	1	24.432	-6.03814		Reactome Gene Sets	6		Regulation of TP53 Activity through Methylation	24.432	0	0
0	0	0	0	0	0	4	0	92	4	182	28162		2.1978		0		0	0	0	0	0		-2.5186		0		0		0	0	0	0	0		1		0	M00000010	1	24.432	-6.03814		Reactome Gene Sets	6		Regulation of TP53 Activity through Phosphorylation	6.72766	0	0
0	6	0	0	0	0	0	0	330	6	91	28162		6.59341		0		-3.14568	0	0	0	0		0		0		0		1	0	0	0	0		0		0	M01000000	1	21.7174	-5.30438		GO Biological Processes	19		response to steroid hormone	5.62677	0	0
0	0	0	0	0	3	0	7	162	13	588	28162		2.21088		0		0	0	0	0	-2.38271		0		-3.99153		0		0	0	0	0	1		0		1	M00000101	2	6.1142	-4.41771		Reactome Gene Sets	6	S Phase	S Phase	3.84339	0	1
0	0	0	0	0	0	3	0	16	3	182	28162		1.64835		0		0	0	0	0	0		-3.85467		0		0		0	0	0	0	0		1		0	M00000010	1	29.013	-4.58328		GO Biological Processes	19		S-adenosylmethionine metabolic process	29.013	0	0
0	3	0	0	0	0	0	0	131	8	588	28162		1.36054		0		-2.05196	0	0	0	0		0		0		0		1	0	0	0	0		0		0	M01000000	1	24.432	-6.03814		GO Biological Processes	19		signal transduction in response to DNA damage	2.92486	0	0
0	0	0	0	0	0	0	6	236	14	588	28162		2.38095		0		0	0	0	0	0		0		-2.31789		0		0	0	0	0	0		0		1	M00000001	1	12.6856	-5.96083		Reactome Gene Sets	6		Signaling by NOTCH	2.8412	0	0
0	0	0	0	0	0	0	5	74	9	588	28162		1.53061		0		0	0	0	0	0		0		-3.88828		0		0	0	0	0	0		0		1	M00000001	1	12.6856	-5.96083		Reactome Gene Sets	6		Signaling by NOTCH1	5.82501	0	0
0	0	0	0	0	0	0	3	58	7	588	28162		1.19048		0		0	0	0	0	0		0		-2.18028		0		0	0	0	0	0		0		1	M00000001	1	12.6856	-5.96083		Reactome Gene Sets	6		Signaling by NOTCH1 HD+PEST Domain Mutants in Cancer	5.78038	0	0
0	0	0	0	0	0	0	3	58	7	588	28162		1.19048		0		0	0	0	0	0		0		-2.18028		0		0	0	0	0	0		0		1	M00000001	1	12.6856	-5.96083		Reactome Gene Sets	6		Signaling by NOTCH1 in Cancer	5.78038	0	0
0	0	0	0	0	0	0	3	58	7	588	28162		1.19048		0		0	0	0	0	0		0		-2.18028		0		0	0	0	0	0		0		1	M00000001	1	12.6856	-5.96083		Reactome Gene Sets	6		Signaling by NOTCH1 PEST Domain Mutants in Cancer	5.78038	0	0
0	6	0	0	0	0	0	0	134	6	91	28162		6.59341		0		-5.30438	0	0	0	0		0		0		0		1	0	0	0	0		0		0	M01000000	1	21.7174	-5.30438		GO Biological Processes	19	steroid hormone mediated signaling pathway	steroid hormone mediated signaling pathway	13.857	0	1
0	0	0	0	0	0	0	5	120	10	588	28162		1.70068		0		0	0	0	0	0		0		-2.9207		0		0	0	0	0	0		0		1	M00000001	1	6.1142	-4.41771		Reactome Gene Sets	6		Synthesis of DNA	3.99121	0	0
0	0	0	0	0	0	0	3	32	3	185	28162		1.62162		0		0	0	0	0	0		0		-2.91996		0		0	0	0	0	0		0		1	M00000001	1	14.2713	-6.6013		Reactome Gene Sets	6		Termination of translesion DNA synthesis	14.2713	0	0
0	0	0	6	0	0	8	8	365	24	588	28162		4.08163		0		0	0	-2.24793	0	0		-2.5718		-2.5283		0		0	0	1	0	0		1		1	M00010011	3	24.432	-6.03814		Reactome Gene Sets	6	Transcriptional Regulation by TP53	Transcriptional Regulation by TP53	3.14923	0	1
0	0	0	0	4	0	0	1	135	4	66	28162		6.06061		0		0	0	0	-3.53894	0		0		-2.69504		0		0	0	0	1	0		0		1	M00001001	2	19.6182	-4.36146		GO Biological Processes	19		translational elongation	12.6429	0	0
0	0	0	0	0	0	0	3	39	3	185	28162		1.62162		0		0	0	0	0	0		0		-2.66918		0		0	0	0	0	0		0		1	M00000001	1	14.2713	-6.6013		Reactome Gene Sets	6		Translesion synthesis by Y family DNA polymerases bypasses lesions on DNA template	11.7098	0	0
3	0	0	0	0	0	0	0	174	10	588	28162		1.70068		-2.15386		0	0	0	0	0		0		0		1		0	0	0	0	0		0		0	M10000000	1	39.4426	-4.2164		GO Biological Processes	19		tumor necrosis factor-mediated signaling pathway	2.75256	0	0
0	0	3	2	0	0	0	0	65	3	70	28162		4.28571		0		0	-3.24016	-2.52539	0	0		0		0		0		0	1	1	0	0		0		0	M00110000	2	18.5683	-4.15245		GO Biological Processes	19		vesicle docking	18.5683	0	0
0	0	3	0	0	0	0	0	104	8	588	28162		1.36054		0		0	-2.65015	0	0	0		0		0		0		0	1	0	0	0		0		0	M00100000	1	18.5683	-4.15245		GO Biological Processes	19		vesicle fusion	3.6842	0	0
[truncated: 19 more columns]
