# Supplementary material for: A transcriptome-wide association study of uterine fibroids to identify potential genetic markers and toxic chemicals
Source: PLoS One. 2022 Sep 29;17(9):e0274879. doi: 10.1371/journal.pone.0274879 (PMC9521910; doi:10.1371/journal.pone.0274879)
Supplement: S6 Table — (XLSX) [file pone.0274879.s010.xlsx]

## Sheet: Supplementary Table 6
S6 Table. Chemicals correlated with the significant TWAS genes of UF.
Chemical ID	Chemical name	DrugBank ID	PubChem ID	TWAS genes (Z-scores > 0)	TWAS genes (Z-scores < 0)
D014635	Valproic Acid	DB00313	3121	ARL6IP4, PSMD13	KBTBD7, MPHOSPH9
D019327	Copper Sulfate	DB06778	24462	PSMD13, SBNO1	KBTBD7, MRPS31
D016604	Aflatoxin B1		186907	SBNO1	KBTBD7, MPHOSPH9
D015123	7,8-Dihydro-7,8-dihydroxybenzo(a)pyrene 9,10-oxide		53788654	ARL6IP4	MRPS31
D016572	Cyclosporine	DB00091	5284373	PSMD13	KBTBD7
D004317	Doxorubicin	DB00997	31703	PSMD13	MPHOSPH9
C017947	Sodium arsenite		443495	PSMD13, SBNO1
D000171	Acrolein		7847	ARL6IP4
D000393	Air Pollutants		135727801	ARL6IP4
C005451	alpha-Pinene	DB15573	6654	ARL6IP4
D001280	Atrazine	DB07392	2256	ARL6IP4
C000611646	Bisphenol F		12111	ARL6IP4
C039175	Methacrylaldehyde		6562	ARL6IP4
D010126	Ozone	DB12510	24823	ARL6IP4
D012643	Selenium	DB11135	6326970	ARL6IP4
D018038	Sodium Selenite	DB11127	1091	ARL6IP4
D014810	Vitamin E	DB00163	14985	ARL6IP4
D055549	Volatile Organic Compounds		163563837	ARL6IP4
D000077237	Arsenic Trioxide	DB01169	261004	PSMD13
D019324	beta-Naphthoflavone	DB06732	2361	PSMD13
D000069286	Bortezomib	DB00188	387447	PSMD13
C018021	Cobaltous chloride	DB14206	517166	PSMD13
C029892	Cupric chloride	DB09131	24014	PSMD13
C029753	Aflatoxin B2		2724360	SBNO1
C026487	Benzo(e)pyrene		9128	SBNO1
C030973	Cupric oxide	DB11134	164827	SBNO1
C410337	K 7174		9874191	SBNO1
D008701	Methapyrilene	DB04819	8667	SBNO1
D010936	Plant Extracts		53786821	SBNO1
D000077210	Sunitinib	DB01268	5329102	SBNO1
D014028	Tobacco Smoke Pollution		53788248	SBNO1
D014750	Vincristine	DB00541	5978	SBNO1
D015032	Zinc	DB01593	23994	SBNO1
C016837	Zinc chloride	DB14533	5727	SBNO1
D011794	Quercetin	DB04216	5280343		KBTBD7, MPHOSPH9, MRPS31
C496492	Abrine		160511		KBTBD7, MPHOSPH9
D010662	Phenylmercuric Acetate		16682730		KBTBD7, MPHOSPH9
D000082	Acetaminophen	DB00316	1983		KBTBD7, MRPS31
C044887	beta-Methylcholine		16942		KBTBD7, MRPS31
D000395	Air pollutants, Occupational		135727645		MPHOSPH9, MRPS31
C000944	Dicrotophos		5371560		MPHOSPH9, MRPS31
D001379	Azathioprine	DB00993	2265		KBTBD7
D001564	Benzo(a)pyrene		2336		KBTBD7
D002220	Carbamazepine	DB00564	2554		KBTBD7
D002945	Cisplatin	DB00515	2767		KBTBD7
D005557	Formaldehyde	DB03843	712		KBTBD7
C031927	Hydroquinone	DB09526	785		KBTBD7
D016912	Levonorgestrel	DB00367	13109		KBTBD7
C004925	Methylmercuric chloride		409301		KBTBD7
C010792	Testosterone undecanoate	DB13946	65157		KBTBD7
C016805	Tris(1,3-dichloro-2-propyl)phosphate		26177		KBTBD7
D014520	Urethane	DB04827	5641		KBTBD7
D016607	Aflatoxin M1		15558498		MPHOSPH9
C018475	Butyraldehyde		261		MPHOSPH9
C544151	Jinfukang		336286942		MPHOSPH9
C027373	Potassium chromate(VI)		24597		MPHOSPH9
D012822	Silicon Dioxide	DB11132	22644374		MPHOSPH9
D020122	tert-Butylhydroperoxide		6410		MPHOSPH9
D014212	Tretinoin	DB00755	5538		MPHOSPH9
C012589	Trichostatin A	DB04297	444732		MPHOSPH9
D020001	1-Butanol		263		MRPS31
D001151	Arsenic		5359596		MRPS31
D005742	Gasoline		53787237		MRPS31
D019344	Lactic Acid	DB04398	612		MRPS31
D000077339	Leflunomide	DB01097	3899		MRPS31
D008070	Lipopolysaccharides		11970143		MRPS31
D009532	Nickel		935		MRPS31
D052638	Particulate Matter		56459340		MRPS31
D011084	Polycyclic Aromatic Hydrocarbons		2148		MRPS31
