# Supplementary material for: A transcriptome-wide association study of uterine fibroids to identify potential genetic markers and toxic chemicals
Source: PLoS One. 2022 Sep 29;17(9):e0274879. doi: 10.1371/journal.pone.0274879 (PMC9521910; doi:10.1371/journal.pone.0274879)
Supplement: S7 Table — (XLSX) [file pone.0274879.s011.xlsx]

## Sheet: Supplementary Table 7
S7 Table. Chemicals that increase the expression levels of significant TWAS genes positively associated with UF.
Chemical ID	Chemical name	DrugBank ID	PubChem ID	TWAS genes (Z-scores > 0)
C017947	Sodium arsenite		443495	PSMD13, SBNO1
D000171	Acrolein		7847	ARL6IP4
D000393	Air Pollutants		135727801	ARL6IP4
C005451	alpha-Pinene	DB15573	6654	ARL6IP4
D001280	Atrazine	DB07392	2256	ARL6IP4
C000611646	Bisphenol F		12111	ARL6IP4
C039175	Methacrylaldehyde		6562	ARL6IP4
D010126	Ozone	DB12510	24823	ARL6IP4
D012643	Selenium	DB11135	6326970	ARL6IP4
D018038	Sodium Selenite	DB11127	1091	ARL6IP4
D014810	Vitamin E	DB00163	14985	ARL6IP4
D055549	Volatile Organic Compounds		163563837	ARL6IP4
D000077237	Arsenic Trioxide	DB01169	261004	PSMD13
D019324	beta-Naphthoflavone	DB06732	2361	PSMD13
D000069286	Bortezomib	DB00188	387447	PSMD13
C018021	Cobaltous chloride	DB14206	517166	PSMD13
C029892	Cupric chloride	DB09131	24014	PSMD13
C029753	Aflatoxin B2		2724360	SBNO1
C026487	Benzo(e)pyrene		9128	SBNO1
C030973	Cupric oxide	DB11134	164827	SBNO1
C410337	K 7174		9874191	SBNO1
D008701	Methapyrilene	DB04819	8667	SBNO1
D010936	Plant Extracts		53786821	SBNO1
D000077210	Sunitinib	DB01268	5329102	SBNO1
D014028	Tobacco Smoke Pollution		53788248	SBNO1
D014750	Vincristine	DB00541	5978	SBNO1
D015032	Zinc	DB01593	23994	SBNO1
C016837	Zinc chloride	DB14533	5727	SBNO1
