# Supplementary material for: A transcriptome-wide association study of uterine fibroids to identify potential genetic markers and toxic chemicals
Source: PLoS One. 2022 Sep 29;17(9):e0274879. doi: 10.1371/journal.pone.0274879 (PMC9521910; doi:10.1371/journal.pone.0274879)
Supplement: S8 Table — (XLSX) [file pone.0274879.s012.xlsx]

## Sheet: Supplementary Table 8
S8 Table. Chemicals that decrease the expression levels of significant TWAS genes negatively associated with UF.
Chemical ID	Chemical name	DrugBank ID	PubChem ID	TWAS genes (Z-scores < 0)
D011794	Quercetin	DB04216	5280343	KBTBD7, MPHOSPH9, MRPS31
C496492	Abrine		160511	KBTBD7, MPHOSPH9
D010662	Phenylmercuric Acetate		16682730	KBTBD7, MPHOSPH9
C044887	beta-Methylcholine		16942	KBTBD7, MRPS31
D000395	Air pollutants, Occupational		135727645	MPHOSPH9, MRPS31
C000944	Dicrotophos		5371560	MPHOSPH9, MRPS31
D001379	Azathioprine	DB00993	2265	KBTBD7
D001564	Benzo(a)pyrene		2336	KBTBD7
D002220	Carbamazepine	DB00564	2554	KBTBD7
D005557	Formaldehyde	DB03843	712	KBTBD7
C031927	Hydroquinone	DB09526	785	KBTBD7
D016912	Levonorgestrel	DB00367	13109	KBTBD7
C004925	Methylmercuric chloride		409301	KBTBD7
C010792	Testosterone undecanoate	DB13946	65157	KBTBD7
C016805	Tris(1,3-dichloro-2-propyl)phosphate		26177	KBTBD7
D014520	Urethane	DB04827	5641	KBTBD7
D016607	Aflatoxin M1		15558498	MPHOSPH9
C018475	Butyraldehyde		261	MPHOSPH9
C544151	Jinfukang		336286942	MPHOSPH9
C027373	Potassium chromate(VI)		24597	MPHOSPH9
D012822	Silicon Dioxide	DB11132	22644374	MPHOSPH9
D020122	tert-Butylhydroperoxide		6410	MPHOSPH9
D014212	Tretinoin	DB00755	5538	MPHOSPH9
C012589	Trichostatin A	DB04297	444732	MPHOSPH9
D020001	1-Butanol		263	MRPS31
D001151	Arsenic		5359596	MRPS31
D005742	Gasoline		53787237	MRPS31
D019344	Lactic Acid	DB04398	612	MRPS31
D000077339	Leflunomide	DB01097	3899	MRPS31
D008070	Lipopolysaccharides		11970143	MRPS31
D009532	Nickel		935	MRPS31
D052638	Particulate Matter		56459340	MRPS31
D011084	Polycyclic Aromatic Hydrocarbons		2148	MRPS31
